# Supplementary material for: A novel phage carrying capsule depolymerase effectively relieves pneumonia caused by multidrug-resistant Klebsiella aerogenes
Source: J Biomed Sci. 2023 Aug 31;30:75. doi: 10.1186/s12929-023-00946-y (PMC10470133; doi:10.1186/s12929-023-00946-y)
Supplement: Supplementary file 3 — Additional file 3: Table S1. Primer sequences and PCR procedure used for prokaryotic expression. Table S2. The minimum inhibitory concentration (MIC) values of the bacteria mentioned. Table S3. Comparison of pK4-26 with other phage genome sequences in the NCBI database. Table S4. The putative open reading frames of phage pK4-26. Table S5. Protein domain prediction of Klebsiella aerogenes phage. [file 12929_2023_946_MOESM3_ESM.xlsx]

## Sheet: Table S1
Table S1 Primer sequences and PCR procedure used for prokaryotic expression
The forward primer	5’-CGGGATCCCATGCAATTAAGTAAACTGGCCCAAGCTA-3’,
the reverse primer	5’-CTCGAGCGGTTATTTACGCTCAATCATGAACAGCACGA-3’
The cycling program	1	98℃	30 s
	2	98℃	10s	30 cycles
		70℃	15s
		72℃	45s
	3	72℃	2min

## Sheet: Table S2
Table S2 The minimum inhibitory concentration (MIC) values of the bacteria mentioned*
Genus	Isolation	Source	Serotyping	Carbapenems		Beta-lactam						Aminoglycosides		Quinolones		Sulfonamide	Tetracyclines
				IMP	MEM	ATM	CZX	CAZ	TZP	TCC	CSL	TOP	AMK	CIP	LEV	Co-SMZ	MNO	DOX	TGC
K. aerogenes	4-26	Endotracheal tube	PSgc4	1	≤0.25	≥64	≥32	32	64	≥128	≥64	2	≤2	2	≥8	40	≥16	≥16	1
K. aerogenes	415	Fecal	PSgc4	1	≤0.25	≤1	≤0.12	≤0.12	≤4	≤8	≤8	≤1	≤2	≤0.25	≤0.12	≤20	≤1	1	1
K. aerogenes	411	Fecal	PSgc4	1	≤0.25	≤1	≤0.12	≤0.12	≤4	≤8	≤8	≤1	≤2	≤0.25	≤0.12	≤20	2	1	≤0.5
K. aerogenes	424	Fecal	PSgc4	1	≤0.25	≤1	≤0.12	0.25	≤4	≤8	≤8	≤1	≤2	≤0.25	≤0.12	≤20	≤1	1	≤0.5
K. aerogenes	425	Fecal	PSgc4	1	≤0.25	≤1	≤0.12	0.25	≤4	≤8	≤8	≤1	≤2	≤0.25	≤0.12	≤20	≤1	1	1
K. aerogenes	LB-1	Fecal	PSgc4	1	≤0.25	≤1	≤0.12	0.25	≤4	≤8	≤8	≤1	≤2	≤0.25	≤0.12	≤20	≤1	1	≤0.5
K. aerogenes	4141	Urine	PSgc1	1	≤0.25	16	0.25	≥64	≥128	≥128	16	≤1	≤2	≤0.25	≤0.12	≤20	4	2	0
K. aerogenes	4150	Ascites	PSgc1	1	≤0.25	32	1	≥64	≥128	≥128	16	≤1	≤2	≤0.25	≤0.12	≤20	4	2	1
K. aerogenes	4221	Fecal	PSgc1	8	8	≥64	≥32	≥64	≥128	≥128	≥64	8	≤2	≥4	≥8	40	≥16	≥16
K. aerogenes	4171	Endotracheal tube	PSgc1	1	≤0.25	≤1	≤0.12	≤0.12	≤4	≤8	≤8	≤1	≤2	≤0.25	≤0.12	≤20	2	1	1
K. aerogenes	2198	Blood	PSgc1	2	≤0.25	2	0.5	0.5	8	16	≤8	8	≤2	0.5	1	≥320	4	≥16	1
K. aerogenes	4534	Urine	Unknown	1	≤0.25	≤1	≤0.12	≤0.12	≤4	≤8	≤8	≤1	≤2	≤0.25	≤0.12	≤20	≤1	1	≤0.5
				Resistant
				Intermediate
				Susceptible
*The MIC values were determined by VITEK 2 AST-N335 cards. The 2020 Clinical Laboratory Standards Institute’s threshold was used to as reference.

## Sheet: Table S3
Table S3-Comparison of pK4-26 with other phage genome sequences in the NCBI database
Description	Scientific Name	Max Score	Total Score	Query Cover	E value	Per. ident	Acc. Len	Accession
Klebsiella phage KN3-1 DNA, complete genome	Klebsiella phage KN3-1	17437	33330	0.8	0	85.77	41059	NC_048131.1
Klebsiella phage IME264, complete genome	Klebsiella phage IME264	13675	33622	0.8	0	85.66	40671	OL799328.1
Klebsiella phage K5-2, complete genome	Klebsiella phage K5-2	13404	34847	0.84	0	85.28	41116	NC_047798.1
Klebsiella phage Pharr, complete genome	Klebsiella phage Pharr	13309	33745	0.81	0	85.15	40599	NC_048175.1
Klebsiella phage vB_KpnP_FZ12, complete genome	Klebsiella phage vB_KpnP_FZ12	12693	35092	0.84	0	85.95	39519	MK521905.1
Klebsiella phage vB_KpnP_KpV763, complete genome	Klebsiella phage vB_KpnP_KpV763	12632	33790	0.79	0	85.91	40765	NC_047771.1
Klebsiella phage cp7 genome assembly, chromosome: 1	Klebsiella phage cp7	12493	34239	0.8	0	85.7	40519	OX335390.1
Klebsiella phage VLCpiA3d, complete genome	Klebsiella phage VLCpiA3d	12490	33510	0.81	0	85.63	40499	ON602753.1
Klebsiella phage vB_KpnP_BIS33, complete genome	Klebsiella phage vB_KpnP_BIS33	12416	32158	0.8	0	85.53	41697	NC_047781.1
Enterobacteria phage K30, complete genome	Escherichia phage K30	12266	33733	0.82	0	85.29	40940	HM480846.1
Bacteriophage sp. isolate 3323_112907, complete genome	Bacteriophage sp.	12194	32522	0.78	0	85.19	41282	OP072590.1
TPA: Caudovirales sp. isolate ctoRY5, partial genome	Caudovirales sp.	11287	35201	0.83	0	85.49	40851	BK023704.1
Klebsiella phage VLCpiA3b, complete genome	Klebsiella phage VLCpiA3b	11260	34208	0.81	0	85.62	40231	ON602742.1
Klebsiella phage cp8 genome assembly, chromosome: 1	Klebsiella phage cp8	11112	33964	0.8	0	85.38	40866	OX335398.1
Klebsiella phage K5-4, complete genome	Klebsiella phage K5-4	11044	34122	0.83	0	85.3	40163	NC_047799.1
Klebsiella phage Henu1, complete genome	Klebsiella phage Henu1	11038	33035	0.78	0	85.25	40352	NC_048138.1
Klebsiella phage vB_Kp1, complete genome	Klebsiella phage vB_Kp1	11036	34206	0.81	0	85.44	40114	KT367885.1
Klebsiella phage vB_Kp_IME531, complete genome	Klebsiella phage vB_Kp_IME531	11027	33700	0.82	0	85.25	40314	OK138556.1
Klebsiella phage KP32_isolate 192, complete genome	Klebsiella phage KP32_isolate 192	11007	33881	0.81	0	85.26	40635	NC_047968.1
Klebsiella phage Kp11, complete genome	Klebsiella phage Kp11	10984	33883	0.78	0	85.21	39935	ON148528.1
Klebsiella phage 066046, complete genome	Klebsiella phage 066046	10968	33929	0.81	0	85.24	39887	MW042806.1
Klebsiella phage KPN3, complete genome	Klebsiella phage KPN3	10931	33524	0.8	0	85.07	38503	MN101227.1
Klebsiella phage Kp9, complete genome	Klebsiella phage Kp9	10911	34731	0.83	0	85.11	40337	ON148529.1
TPA: Caudovirales sp. isolate ctGFg1, partial genome	Caudovirales sp.	10892	34075	0.83	0	85.07	40527	BK049468.1
Klebsiella phage cp13 genome assembly, chromosome: 1	Klebsiella phage cp13	10872	33205	0.8	0	84.98	41187	OX335392.1
Klebsiella phage cp12 genome assembly, chromosome: 1	Klebsiella phage cp12	10866	33284	0.8	0	84.97	41242	OX335409.1
Klebsiella phage AmPh_EK52, complete genome	Klebsiella phage AmPh_EK52	10828	33796	0.8	0	84.91	40713	MN434093.1
Klebsiella phage vB_KpnP_IME321, complete genome	Klebsiella phage vB_KpnP_IME321	10796	33650	0.81	0	84.86	39906	NC_048014.1
TPA: Caudovirales sp. isolate ctwV11, partial genome	Caudovirales sp.	10785	33728	0.83	0	84.83	40678	BK038190.1
Klebsiella phage vB_KpnP_KpV767, complete genome	Klebsiella phage vB_KpnP_KpV767	10744	32216	0.79	0	84.77	40395	NC_047772.1
Klebsiella phage 117, complete genome	Klebsiella phage 117	10741	33739	0.79	0	85.34	41092	MN149903.1
Klebsiella phage 066037, complete genome	Klebsiella phage 066037	10733	33034	0.79	0	84.91	40174	MW042800.1
Klebsiella phage SH-KP152226 strain Klebsiella pneumoniae 2226, complete genome	Klebsiella phage SH-KP152226	10732	33171	0.81	0	84.73	41420	MK903728.1
Klebsiella phage KP32_isolate 196, complete genome	Klebsiella phage KP32_isolate 196	10715	33202	0.81	0	84.72	40337	NC_047971.1
Klebsiella phage KP32_isolate 194, complete genome	Klebsiella phage KP32_isolate 194	10702	32952	0.8	0	84.74	41161	NC_047969.1
TPA: Caudovirales sp. cthNP28, partial genome	Caudovirales sp. cthNP28	10680	33800	0.81	0	84.72	40676	BK014789.1
Klebsiella phage cp6 genome assembly, chromosome: 1	Klebsiella phage cp6	10678	32175	0.78	0	84.66	40819	OX335389.1
Klebsiella phage cp14 genome assembly, chromosome: 1	Klebsiella phage cp14	10678	32212	0.78	0	84.66	40327	OX335377.1
Klebsiella phage cp15 genome assembly, chromosome: 1	Klebsiella phage cp15	10678	32402	0.79	0	84.66	40764	OX335375.1
Klebsiella phage 066015, complete genome	Klebsiella phage 066015	10676	33745	0.81	0	84.68	40967	MW042788.1
Klebsiella phage 066013, complete genome	Klebsiella phage 066013	10676	33508	0.79	0	84.68	40967	MW042787.1
Klebsiella phage 066053, complete genome	Klebsiella phage 066053	10659	32062	0.78	0	84.78	40185	MW042807.1
Klebsiella phage 2044-307w, complete genome	Klebsiella phage 2044-307w	10658	33064	0.8	0	84.66	40048	NC_047842.1
Klebsiella phage cp33 genome assembly, chromosome: 1	Klebsiella phage cp33	10652	33329	0.81	0	84.78	40350	OX335438.1
Klebsiella phage cp35 genome assembly, chromosome: 1	Klebsiella phage cp35	10652	33316	0.81	0	84.78	40368	OX335433.1
Klebsiella phage cp37 genome assembly, chromosome: 1	Klebsiella phage cp37	10652	33397	0.81	0	84.78	40427	OX335427.1
Klebsiella phage cp36 genome assembly, chromosome: 1	Klebsiella phage cp36	10652	33316	0.81	0	84.8	40366	OX335413.1
Klebsiella phage cp34 genome assembly, chromosome: 1	Klebsiella phage cp34	10652	33329	0.81	0	84.78	40427	OX335360.1
Klebsiella phage cp38 genome assembly, chromosome: 1	Klebsiella phage cp38	10647	33324	0.81	0	84.79	40350	OX335414.1
Klebsiella phage vB_KpnP_PRA33, complete genome	Klebsiella phage vB_KpnP_PRA33	10635	32152	0.79	0	84.6	40605	NC_047780.1
Klebsiella phage cp28 genome assembly, chromosome: 1	Klebsiella phage cp28	10634	33754	0.8	0	84.74	39661	OX335408.1
Klebsiella phage cp29 genome assembly, chromosome: 1	Klebsiella phage cp29	10634	33754	0.8	0	84.74	39662	OX335401.1
Klebsiella phage NL_ZS_2, complete genome	Klebsiella phage NL_ZS_2	10632	32558	0.79	0	84.74	40222	MT813141.1
Klebsiella phage NL_ZS_1, complete genome	Klebsiella phage NL_ZS_1	10611	31976	0.78	0	84.73	40428	MT813140.1
Klebsiella phage P560, complete genome	Klebsiella phage P560	10608	32701	0.79	0	84.61	40562	MT966873.1
Klebsiella phage 066042, complete genome	Klebsiella phage 066042	10563	33106	0.8	0	85.23	39833	MW042804.1
Klebsiella phage IME183, complete genome	Klebsiella phage IME183	10549	32489	0.78	0	84.5	41384	MZ398245.2
Klebsiella phage cp46 genome assembly, chromosome: 1	Klebsiella phage cp46	10508	32864	0.81	0	84.43	39694	OX335440.1
Klebsiella phage vB_KpnP_ZK2, complete genome	Klebsiella phage vB_KpnP_ZK2	10458	33075	0.82	0	84.3	40946	OL409034.1
Klebsiella phage vB_KpnP_KpV289, complete genome	Klebsiella phage vB_KpnP_KpV289	10250	32074	0.81	0	83.96	41054	NC_028977.1
Klebsiella phage K5, complete genome	Klebsiella phage K5	10246	33682	0.82	0	85.19	41698	KR149291.1
Klebsiella phage vB_KpnP_KpV766, complete genome	Klebsiella phage vB_KpnP_KpV766	10163	32090	0.81	0	83.82	41283	NC_047773.1
Klebsiella pneumoniae phage strain 5899STDY8049220 genome assembly, chromosome: 1	Klebsiella pneumoniae phage	10083	33313	0.81	0	84.88	40697	OU342754.1
Klebsiella phage TUN1 genome assembly, chromosome: 1	Klebsiella phage TUN1	9958	31472	0.76	0	84.74	41181	HG994092.1
Klebsiella phage vB_KpnP_IL33, complete genome	Klebsiella phage vB_KpnP_IL33	9760	32248	0.82	0	84.19	41335	NC_047782.1
Klebsiella phage KP32_isolate 195, complete genome	Klebsiella phage KP32_isolate 195	9712	32404	0.79	0	84.32	40540	NC_047970.1
Klebsiella phage IME304, complete genome	Klebsiella phage IME304	8811	31940	0.78	0	85.72	40746	MK795385.1
Klebsiella phage Kund-ULIP54, complete genome	Klebsiella phage Kund-ULIP54	8676	33966	0.82	0	85.27	41109	MK380016.1
Klebsiella phage vB_KpnP-VAC71, complete genome	Klebsiella phage vB_KpnP-VAC71	8360	32524	0.78	0	84.44	40388	MZ571832.1
Enterobacter phage ENC14, complete genome	Enterobacter phage ENC14	8202	32292	0.81	0	85.22	39996	OL355123.1
Klebsiella phage SH-Kp 152234, complete genome	Klebsiella phage SH-Kp 152234	8067	32904	0.8	0	85.76	40578	NC_047980.1
Klebsiella phage vB_KpnP_K2044-HW, complete genome	Klebsiella phage vB_KpnP_K2044-HW	7910	33717	0.82	0	85.44	40115	OP620754.1
Klebsiella phage K11, complete genome	Klebsiella phage K11	7890	34433	0.83	0	85.71	41181	EU734173.1
Klebsiella phage VLCpiA3c, complete genome	Klebsiella phage VLCpiA3c	7834	34231	0.8	0	85.97	40260	ON602755.1
Klebsiella phage vB_KpnP_IME205, complete genome	Klebsiella phage vB_KpnP_IME205	7755	32749	0.78	0	86.03	41310	NC_047761.1
Klebsiella phage KN1-1 DNA, complete genome	Klebsiella phage KN1-1	7686	34270	0.81	0	85.88	40236	NC_048129.1
Klebsiella phage cp10 genome assembly, chromosome: 1	Klebsiella phage cp10	7686	33130	0.79	0	85.87	41076	OX335376.1
Klebsiella phage Kund-ULIP47, complete genome	Klebsiella phage Kund-ULIP47	7679	33644	0.8	0	85.86	41397	MK380015.1
Klebsiella phage Kp_Pokalde_002, complete genome	Klebsiella phage Kp_Pokalde_002	7659	32569	0.8	0	85.91	41816	MT425185.1
Klebsiella phage KMI4, complete genome	Klebsiella phage KMI4	7620	31899	0.78	0	85.79	40622	MN101218.1
Klebsiella phage vB_KoxP_ZX8, complete genome	Klebsiella phage vB_KoxP_ZX8	7616	33002	0.78	0	85.76	39398	MZ424865.1
Klebsiella phage P510, complete genome	Klebsiella phage P510	7605	32051	0.77	0	85.94	39383	MT966872.1
Klebsiella phage KMI2, complete genome	Klebsiella phage KMI2	7603	32520	0.8	0	85.76	41023	MN101216.1
Klebsiella phage KMI1, complete genome	Klebsiella phage KMI1	7598	30805	0.74	0	85.74	37414	MN052874.1
Klebsiella phage vB_KpnP_K2044-302, complete genome	Klebsiella phage vB_KpnP_K2044-302	7590	32855	0.8	0	85.7	39372	OP620756.1
Klebsiella phage P509, complete genome	Klebsiella phage P509	7516	33642	0.8	0	85.72	40954	MT542697.1
Klebsiella phage kpssk3, complete genome	Klebsiella phage kpssk3	7459	33270	0.8	0	85.57	40539	NC_048114.1
Klebsiella phage vB_KpnP_IME335, complete genome	Klebsiella phage vB_KpnP_IME335	7345	33613	0.81	0	85.23	40361	MN176574.1
Klebsiella phage cp11 genome assembly, chromosome: 1	Klebsiella phage cp11	7182	33909	0.81	0	85.36	40632	OX335418.1
Klebsiella phage 066059, complete genome	Klebsiella phage 066059	6820	34372	0.82	0	85.75	40523	MW042810.1
Klebsiella phage 066058, complete genome	Klebsiella phage 066058	6820	34273	0.82	0	85.75	40522	MW042809.1
Klebsiella phage 066022, complete genome	Klebsiella phage 066022	6815	34351	0.82	0	85.73	40243	MW042790.1
Klebsiella phage 066134, complete genome	Klebsiella phage 066134	6809	34390	0.82	0	85.73	40243	MW042812.1
Klebsiella phage 066121, complete genome	Klebsiella phage 066121	6809	34366	0.82	0	85.73	40243	MW042811.1
Klebsiella phage 066036, complete genome	Klebsiella phage 066036	6809	34372	0.82	0	85.73	40243	MW042799.1
Klebsiella phage 066031, complete genome	Klebsiella phage 066031	6809	34370	0.82	0	85.73	40243	MW042797.1
Klebsiella phage vB_KpnP1, complete genome	Klebsiella phage vB_KpnP1	6497	33315	0.8	0	85.05	40352	ON880501.1
Klebsiella phage 066027, complete genome	Klebsiella phage 066027	6453	34166	0.82	0	84.93	40526	MW042795.1
Klebsiella phage BUCT-shijunti3589, complete genome	Klebsiella phage BUCT-shijunti3589	6449	34409	0.81	0	84.96	40757	OP256047.1
Klebsiella phage 066045, complete genome	Klebsiella phage 066045	6442	33810	0.8	0	84.91	39865	MW042805.1

## Sheet: Table S4
Table S4 The putative open reading frames of phage pK4-26
ORF	Start	Stop	Nucleotide length(bp)	GC	Type	BLASTP	Strand
1	245	1856	1611	52.9485	CDS	hypothetical protein	1
2	1865	2069	204	51.4706	CDS	lysis protein;holin	1
3	2072	2330	258	51.5504	CDS	DNA packaging protein A	1
4	2426	2876	450	48.6667	CDS	hypothetical protein	1
5	2868	4626	1758	52.6735	CDS	terminase large subunit	1
6	4766	4871	105	35.2381	CDS	No significant similarity found.	-1
7	4882	5032	150	46	CDS	protein of unknown function	1
8	6193	6538	345	49.8551	CDS	protein kinase	1
9	6530	6713	183	52.459	CDS	hypothetical protein	1
10	6690	6888	198	46.9697	CDS	hypothetical protein	1
11	6911	7919	1008	51.6865	CDS	protein kinase	1
12	8006	10727	2721	53.6935	CDS	DNA-dependent RNA polymerase	1
13	10834	11395	561	47.2371	CDS	hypothetical protein	1
14	11485	11662	177	49.7175	CDS	hypothetical protein	1
15	11666	11918	252	52.7778	CDS	hypothetical protein	1
16	12015	13065	1050	50.7619	CDS	DNA ligase	1
17	13093	13183	90	47.7778	CDS	hypothetical protein	1
18	13186	13450	264	48.1061	CDS	hypothetical protein	1
19	13442	13772	330	51.8182	CDS	hypothetical protein	1
20	13758	13884	126	52.381	CDS	hypothetical protein	1
21	13849	13999	150	52.6667	CDS	hypothetical protein	1
22	14063	14765	702	51.9943	CDS	hypothetical protein	1
23	14764	15214	450	50.4444	CDS	hypothetical protein	1
24	15215	15671	456	54.386	CDS	hypothetical protein	1
25	15825	15948	123	47.9675	CDS	hypothetical protein	1
26	16148	17675	1527	51.408	CDS	DNA primase/helicase	1
27	17773	17983	210	51.4286	CDS	hypothetical protein	1
28	18055	18352	297	54.8822	CDS	hypothetical protein	1
29	18384	18825	441	47.8458	CDS	hypothetical protein	1
30	18842	20957	2115	52.9078	CDS	DNA polymerase	1
31	20974	21262	288	51.7361	CDS	hypothetical protein	1
32	21261	21471	210	53.3333	CDS	hypothetical protein	1
33	21467	21851	384	50	CDS	hypothetical protein	1
34	21843	22749	906	53.7528	CDS	hypothetical protein	1
35	22730	22841	111	47.7477	CDS	hypothetical protein	1
36	22927	23173	246	49.187	CDS	hypothetical protein	1
37	23175	23394	219	51.1416	CDS	hypothetical protein	1
38	23395	23656	261	54.7893	CDS	hypothetical protein	1
39	23679	25287	1608	52.7363	CDS	head-tail connector protein	1
40	25353	26322	969	53.5604	CDS	hypothetical protein	1
41	26480	27515	1035	54.0097	CDS	hypothetical protein	1
42	27696	28275	579	53.886	CDS	hypothetical protein	1
43	28300	30676	2376	53.0724	CDS	tail fiber protein	1
44	30748	31159	411	48.9051	CDS	internal virion protein A?	1
45	31161	31752	591	52.1151	CDS	internal virion protein B	1
46	31751	34007	2256	53.9007	CDS	DNA ejectosome component	1
47	34024	37990	3966	54.2864	CDS	transglycosylase SLT domain-containing protein	1
48	38226	38784	558	52.8674	CDS	hypothetical protein	-1
49	39453	39723	270	49.6296	CDS	hypothetical protein	-1

## Sheet: Table S5
Table S5-Protein domain prediction of Klebsiella aerogenes phage
seqid	alignment start	alignment end	envelopestart	envelopeend	hmmacc	hmmname	type	hmmstart	hmmend	hmmlength	bitscore	E-value	significance	clan
UGO48231.1	35	222	5	223	PF08677.10	GP11	Family	40	226	227	68.2	7.1e-19	1	No_clan
UGO48233.1	372	452	371	455	PF07921.12	Fibritin_C	Family	2	90	93	51.1	1.1e-13	1	No_clan
UGO48235.1	4	246	1	256	PF11649.8	T4_neck-protein	Family	7	257	278	345.2	2.6e-103	1	No_clan
UGO48236.1	1	234	1	234	PF16724.5	T4-gp15_tss	Domain	1	234	234	325.4	2.2e-97	1	No_clan
UGO48237.1	6	152	3	152	PF11053.8	DNA_Packaging	Family	4	157	157	238.5	2.8e-71	1	No_clan
UGO48238.1	160	371	159	373	PF03237.15	Terminase_6	Domain	2	213	215	146.2	1.1e-42	1	CL0023
UGO48238.1	401	574	400	575	PF17289.2	Terminase_6C	Domain	2	154	155	130.9	4.2e-38	1	CL0219
UGO48239.1	164	342	162	343	PF17481.2	Phage_sheath_1N	Domain	3	103	104	79.5	2.3e-22	1	No_clan
UGO48239.1	347	540	346	540	PF04984.14	Phage_sheath_1	Domain	2	168	168	141.6	2e-41	1	No_clan
UGO48239.1	545	643	542	644	PF17482.2	Phage_sheath_1C	Domain	4	103	104	65.7	2.9e-18	1	No_clan
UGO48240.1	19	162	17	163	PF06841.12	Phage_T4_gp19	Family	3	133	134	40	3.2e-10	1	CL0569
UGO48241.1	6	506	6	507	PF07230.11	Peptidase_S80	Family	1	502	503	843.3	4.8e-254	1	No_clan
UGO48242.1	1	74	1	74	PF17634.2	GP67	Family	1	77	80	65.8	3.4e-18	1	No_clan
UGO48244.1	8	193	8	195	PF03420.13	Peptidase_S77	Family	1	183	185	338	1.2e-101	1	CL0201
UGO48246.1	6	499	6	499	PF07068.11	Gp23	Family	1	509	509	929	7.1e-280	1	CL0373
UGO48248.1	140	389	118	402	PF07068.11	Gp23	Family	237	495	509	59.4	2.8e-16	1	CL0373
UGO48250.1	31	228	30	228	PF09414.10	RNA_ligase	Family	2	161	161	89.4	3e-25	1	CL0078
UGO48250.1	247	323	245	330	PF18043.1	T4_Rnl2_C	Domain	2	81	82	60.1	1.7e-16	1	No_clan
UGO48251.1	25	75	22	85	PF00410.19	Ribosomal_S8	Domain	5	51	127	19.9	0.00053	0	No_clan
UGO48253.1	45	106	45	107	PF11242.8	DUF2774	Family	1	62	63	100.1	5.7e-29	1	No_clan
UGO48256.1	113	248	112	260	PF04851.15	ResIII	Family	2	159	171	44.8	1.3e-11	1	CL0023
UGO48256.1	335	440	327	441	PF00271.31	Helicase_C	Family	8	110	111	31.9	1.4e-07	1	CL0023
UGO48257.1	24	75	24	78	PF11637.8	UvsW	Family	1	53	56	70.2	1.1e-19	1	No_clan
UGO48258.1	5	54	3	55	PF10886.8	DUF2685	Family	3	54	55	90	7.7e-26	1	No_clan
UGO48259.1	9	137	9	138	PF11056.8	UvsY	Family	1	128	129	165.3	8.1e-49	1	No_clan
UGO48260.1	29	116	26	117	PF04965.14	GPW_gp25	Domain	4	94	95	55.5	3.6e-15	1	No_clan
UGO48261.1	5	206	5	206	PF12322.8	T4_baseplate	Family	1	205	205	207.1	1.9e-61	1	No_clan
UGO48262.1	6	202	5	202	PF12322.8	T4_baseplate	Family	2	205	205	168.6	1.2e-49	1	No_clan
UGO48263.1	4	198	4	198	PF09097.10	Phage-tail_1	Domain	1	196	196	290.8	5e-87	1	CL0504
UGO48263.1	201	373	201	373	PF09096.10	Phage-tail_2	Domain	1	173	173	246.7	1.2e-73	1	CL0504
UGO48264.1	21	174	21	174	PF11110.8	Phage_hub_GP28	Family	1	154	154	175.2	7.8e-52	1	No_clan
UGO48265.1	421	490	420	497	PF09325.10	Vps5	Domain	129	201	236	20.5	0.00029	0	CL0145
UGO48266.1	9	342	2	343	PF11091.8	T4_tail_cap	Family	12	347	348	468.5	1.1e-140	1	No_clan
UGO48267.1	154	249	136	250	PF06841.12	Phage_T4_gp19	Family	49	133	134	22.6	7.6e-05	0	CL0569
UGO48269.1	420	613	413	636	PF03496.14	ADPrib_exo_Tox	Family	11	173	197	89.4	1.9e-25	1	CL0084
UGO48271.1	136	368	136	368	PF01068.21	DNA_ligase_A_M	Domain	1	204	204	105.5	2.9e-30	1	CL0078
UGO48272.1	1	66	1	67	PF11243.8	DUF3045	Family	1	75	88	50.9	1.3e-13	1	No_clan
UGO48279.1	1	117	1	119	PF06919.11	Phage_T4_Gp30_7	Family	1	119	121	118.9	1.3e-34	1	No_clan
UGO48281.1	1	121	1	122	PF06019.11	Phage_30_8	Family	1	121	123	188	4.6e-56	1	No_clan
UGO48286.1	4	106	4	106	PF00166.21	Cpn10	Domain	1	93	93	40.3	2.4e-10	1	CL0296
UGO48287.1	13	86	12	86	PF10902.8	WYL_2	Family	2	74	74	55.6	5e-15	1	CL0654
UGO48289.1	3	146	1	146	PF00383.23	dCMP_cyt_deam_1	Family	4	101	101	126.7	2.6e-37	1	CL0109
UGO48293.1	4	139	4	146	PF13671.6	AAA_33	Domain	1	136	143	61	1.4e-16	1	CL0023
UGO48293.1	155	222	77	275	PF03767.14	Acid_phosphat_B	Family	72	152	230	20.1	0.00038	0	CL0137
UGO48296.1	2	66	1	84	PF10883.8	DUF2681	Family	2	63	87	22	0.00016	0	No_clan
UGO48297.1	1	168	1	168	PF17527.2	ALC	Family	1	167	167	177.1	2.2e-52	1	No_clan
UGO48298.1	53	248	53	248	PF09511.10	RNA_lig_T4_1	Family	1	220	220	76.6	2.4e-21	1	No_clan
UGO48299.1	35	68	33	106	PF01541.24	GIY-YIG	Domain	3	37	78	24.3	2.7e-05	1	CL0418
UGO48300.1	33	323	28	328	PF00268.21	Ribonuc_red_sm	Domain	9	269	279	118.1	4.8e-34	1	CL0044
UGO48301.1	1	87	1	87	PF03477.16	ATP-cone	Domain	1	86	86	59.3	4.3e-16	1	No_clan
UGO48301.1	138	213	136	214	PF00317.21	Ribonuc_red_lgN	Domain	3	82	83	46.7	2.3e-12	1	No_clan
UGO48301.1	217	724	217	725	PF02867.15	Ribonuc_red_lgC	Family	1	523	524	369.4	2.8e-110	1	CL0339
UGO48302.1	5	83	4	84	PF14216.6	DUF4326	Family	2	82	83	67	1.9e-18	1	No_clan
UGO48304.1	17	305	16	305	PF00303.19	Thymidylat_synt	Domain	2	268	268	322.1	2.2e-96	1	No_clan
UGO48306.1	18	161	11	194	PF00186.19	DHFR_1	Domain	10	130	161	65.6	4e-18	1	CL0387
UGO48310.1	30	121	26	121	PF03197.13	FRD2	Family	5	103	103	34.7	1.7e-08	1	No_clan
UGO48313.1	39	239	39	239	PF08804.10	gp32	Domain	1	211	211	175.1	2e-51	1	CL0021
UGO48314.1	14	106	14	106	PF08993.10	T4_Gp59_N	Domain	1	93	93	156.7	1.5e-46	1	No_clan
UGO48314.1	113	216	113	216	PF08994.10	T4_Gp59_C	Domain	1	104	104	138	1.4e-40	1	No_clan
UGO48315.1	24	93	24	95	PF16805.5	Trans_coact	Domain	1	67	69	92.8	1.1e-26	1	No_clan
UGO48316.1	24	89	24	90	PF11126.8	Phage_DsbA	Family	1	66	67	81.6	3.5e-23	1	No_clan
UGO48317.1	20	178	17	188	PF02739.16	5_3_exonuc_N	Domain	4	145	159	54.3	1.4e-14	1	CL0280
UGO48317.1	186	308	186	308	PF09293.10	RNaseH_C	Domain	1	124	124	168.3	8.5e-50	1	CL0464
UGO48320.1	77	184	56	191	PF03903.13	Phage_T4_gp36	Family	25	126	132	66.4	2.3e-18	1	No_clan
UGO48323.1	13	217	7	217	PF11031.8	Phage_holin_T	Family	6	216	216	212	6.9e-63	1	No_clan
UGO48324.1	4	81	1	81	PF09010.10	AsiA	Domain	4	85	85	94.9	2.3e-27	1	No_clan
UGO48333.1	2	97	2	97	PF09114.10	MotA_activ	Domain	1	95	95	149.4	2.3e-44	1	CL0123
UGO48333.1	108	208	107	211	PF09158.10	MotCF	Domain	2	100	103	130.4	2.2e-38	1	No_clan
UGO48334.1	47	455	47	460	PF00521.20	DNA_topoisoIV	Family	1	420	426	275.9	5.7e-82	1	No_clan
UGO48337.1	4	151	2	151	PF06591.11	Phage_T4_Ndd	Family	3	152	152	199.8	1.8e-59	1	No_clan
UGO48341.1	7	240	7	242	PF02086.15	MethyltransfD12	Family	1	258	260	124.2	6.9e-36	1	CL0063
UGO48346.1	40	147	40	167	PF13589.6	HATPase_c_3	Domain	1	106	137	26.6	4.2e-06	1	CL0025
UGO48349.1	47	195	44	198	PF02518.26	HATPase_c	Domain	5	109	112	36.3	6.4e-09	1	CL0025
UGO48349.1	259	391	229	396	PF00204.25	DNA_gyraseB	Domain	36	172	174	57.6	1.1e-15	1	CL0329
UGO48349.1	527	611	524	612	PF16898.5	TOPRIM_C	Family	3	95	128	29.2	9.3e-07	1	No_clan
UGO48352.1	1	43	1	43	PF09723.10	Zn-ribbon_8	Domain	1	40	40	39	6.2e-10	1	CL0167
UGO48356.1	6	28	6	33	PF00467.29	KOW	Family	1	23	32	25.5	9e-06	1	CL0107
UGO48356.1	106	134	98	140	PF17613.2	motB	Family	124	152	162	20.3	0.0004	0	No_clan
UGO48358.1	4	165	3	202	PF16473.5	DUF5051	Domain	2	129	166	58.6	7.2e-16	1	CL0219
UGO48361.1	120	202	105	202	PF02403.22	Seryl_tRNA_N	Domain	25	108	108	24	3.4e-05	0	CL0298
UGO48366.1	3	48	2	52	PF16855.5	Soc	Domain	2	48	74	54.8	9.7e-15	1	No_clan
UGO48368.1	141	173	140	173	PF08761.11	dUTPase_2	Domain	134	166	166	21.2	0.00026	0	CL0231
UGO48370.1	174	210	155	223	PF08275.11	Toprim_N	Domain	76	112	128	23.1	6.2e-05	1	No_clan
UGO48371.1	3	46	1	50	PF07068.11	Gp23	Family	53	97	509	21.1	0.00011	1	CL0373
UGO48375.1	174	397	172	426	PF03796.15	DnaB_C	Domain	4	220	255	60.1	2.1e-16	1	CL0023
UGO48376.1	46	101	46	101	PF11113.8	Phage_head_chap	Family	1	56	56	78.5	2.8e-22	1	No_clan
UGO48377.1	36	266	7	267	PF00154.21	RecA	Family	34	262	263	39.1	5.6e-10	1	CL0023
UGO48380.1	26	225	13	237	PF00303.19	Thymidylat_synt	Domain	18	221	268	62.2	4e-17	1	No_clan
UGO48381.1	13	53	13	54	PF14373.6	Imm_superinfect	Family	1	41	42	67.7	5.8e-19	1	No_clan
UGO48383.1	180	288	85	290	PF03104.19	DNA_pol_B_exo1	Family	233	335	337	60.2	1.9e-16	1	CL0219
UGO48383.1	365	769	360	786	PF00136.21	DNA_pol_B	Family	18	346	459	97.6	6.7e-28	1	CL0194
UGO48384.1	4	122	4	122	PF01818.17	Translat_reg	Domain	1	121	121	191.7	3.3e-57	1	No_clan
UGO48385.1	37	174	37	174	PF16790.5	Phage_clamp_A	Domain	1	137	137	157.9	1.9e-46	1	No_clan
UGO48386.1	48	156	47	160	PF00004.29	AAA	Domain	2	127	132	57.3	2.1e-15	1	CL0023
UGO48387.1	1	109	1	109	PF02916.15	DNA_PPF	Domain	1	116	116	87.5	8.1e-25	1	CL0060
UGO48387.1	116	226	115	226	PF09116.10	gp45-slide_C	Domain	2	105	105	139	4.9e-41	1	CL0060
UGO48388.1	38	148	38	149	PF10789.9	Phage_RpbA	Family	1	107	108	135	9.8e-40	1	No_clan
UGO48389.1	8	64	8	64	PF17470.2	Gp45_2	Family	1	57	57	69.3	2e-19	1	No_clan
UGO48390.1	8	247	8	279	PF13476.6	AAA_23	Domain	1	194	200	59.8	4.9e-16	1	CL0023
UGO48391.1	1	111	1	233	PF00149.28	Metallophos	Domain	1	91	204	28.3	2.2e-06	1	CL0163
UGO48392.1	32	383	32	384	PF11440.8	AGT	Family	1	354	355	548.5	6.1e-165	1	CL0113
UGO48393.1	52	85	49	85	PF17588.2	DUF5486	Family	5	38	53	22.8	6.3e-05	0	No_clan
UGO48395.1	27	92	24	93	PF10849.8	DUF2654	Family	4	69	70	88.2	3.1e-25	1	No_clan
UGO48396.1	2	38	1	40	PF17595.2	DUF5491	Family	30	66	68	31.5	1.7e-07	1	No_clan
UGO48406.1	13	38	2	77	PF00462.24	Glutaredoxin	Domain	8	33	60	22.6	9.3e-05	0	CL0172
UGO48409.1	12	145	12	146	PF13353.6	Fer4_12	Domain	1	138	139	163.7	2.8e-48	1	CL0344
UGO48409.1	22	80	20	120	PF04055.21	Radical_SAM	Domain	3	63	167	24.8	2.4e-05	0	CL0036
UGO48439.1	3	136	1	153	PF10127.9	RlaP	Family	20	144	245	45.7	5.9e-12	1	CL0260
UGO48446.1	39	68	35	68	PF01258.17	zf-dskA_traR	Family	4	33	36	32.9	4.5e-08	1	CL0167
UGO48454.1	2	186	2	186	PF00265.18	TK	Family	1	177	177	191.9	8.2e-57	1	CL0023
UGO48456.1	23	134	22	136	PF01661.21	Macro	Domain	2	116	118	23.3	4.9e-05	1	CL0223
UGO48460.1	4	149	2	150	PF10715.9	REGB_T4	Domain	3	149	150	174.5	1.5e-51	1	CL0136
UGO48462.1	60	101	25	101	PF01228.21	Gly_radical	Domain	65	106	106	72.9	2.6e-20	1	CL0339
UGO48465.1	11	125	9	133	PF03237.15	Terminase_6	Domain	4	124	215	23.6	3.3e-05	1	CL0023
UGO48468.1	24	148	24	148	PF00959.19	Phage_lysozyme	Domain	1	109	109	54.6	1.3e-14	1	CL0037
UGO48470.1	4	108	3	144	PF00293.28	NUDIX	Domain	2	100	131	61.7	6.9e-17	1	CL0261
UGO48481.1	9	143	8	144	PF08010.11	Phage_30_3	Family	2	137	138	189.1	2.8e-56	1	No_clan
UGO48495.1	31	166	10	166	PF06841.12	Phage_T4_gp19	Family	17	134	134	24.1	2.6e-05	0	CL0569
UGO48497.1	57	139	42	139	PF08722.11	Tn7_Tnp_TnsA_N	Domain	17	88	88	24.1	3e-05	0	CL0236
UGO48498.1	1	187	1	188	PF11246.8	Phage_gp53	Family	1	188	189	209.2	4.1e-62	1	CL0187
UGO48499.1	33	172	33	173	PF06714.11	Gp5_OB	Domain	1	143	144	175	1e-51	1	No_clan
UGO48499.1	197	326	197	326	PF00959.19	Phage_lysozyme	Domain	1	109	109	68.3	7.1e-19	1	CL0037
UGO48499.1	533	555	533	556	PF06715.12	Gp5_C	Repeat	1	23	24	19.8	0.00058	0	CL0606
UGO48501.1	54	96	49	97	PF05488.13	PAAR_motif	Motif	5	50	70	24.4	2.4e-05	0	No_clan
UGO48504.1	17	341	17	341	PF09215.10	Phage-Gp8	Domain	1	334	334	500.8	1.6e-150	1	CL0187
UGO48505.1	7	273	7	291	PF07880.11	T4_gp9_10	Family	1	270	285	123.5	1.2e-35	1	CL0187
UGO48506.1	2	267	2	268	PF07880.11	T4_gp9_10	Family	1	284	285	178.2	2.6e-52	1	CL0187
UGO48507.1	35	222	4	223	PF08677.10	GP11	Family	40	226	227	68	7.8e-19	1	No_clan
UGO48509.1	372	452	371	455	PF07921.12	Fibritin_C	Family	2	90	93	51.9	6.2e-14	1	No_clan
UGO48511.1	4	246	1	256	PF11649.8	T4_neck-protein	Family	7	257	278	347.3	5.7e-104	1	No_clan
UGO48512.1	1	234	1	234	PF16724.5	T4-gp15_tss	Domain	1	234	234	325.3	2.4e-97	1	No_clan
UGO48513.1	6	152	3	152	PF11053.8	DNA_Packaging	Family	4	157	157	236.4	1.2e-70	1	No_clan
UGO48514.1	160	371	159	373	PF03237.15	Terminase_6	Domain	2	213	215	146.2	1.1e-42	1	CL0023
UGO48514.1	401	574	400	575	PF17289.2	Terminase_6C	Domain	2	154	155	130.8	4.3e-38	1	CL0219
UGO48515.1	164	342	162	343	PF17481.2	Phage_sheath_1N	Domain	3	103	104	79.2	2.8e-22	1	No_clan
UGO48515.1	347	540	346	540	PF04984.14	Phage_sheath_1	Domain	2	168	168	142.8	8.8e-42	1	No_clan
UGO48515.1	545	643	542	644	PF17482.2	Phage_sheath_1C	Domain	4	103	104	65.7	2.9e-18	1	No_clan
UGO48516.1	19	162	17	163	PF06841.12	Phage_T4_gp19	Family	3	133	134	39.3	5.4e-10	1	CL0569
UGO48517.1	6	506	6	507	PF07230.11	Peptidase_S80	Family	1	502	503	844.9	1.5e-254	1	No_clan
UGO48518.1	1	73	1	74	PF17634.2	GP67	Family	1	72	80	65.8	3.5e-18	1	No_clan
UGO48520.1	8	193	8	195	PF03420.13	Peptidase_S77	Family	1	183	185	338	1.2e-101	1	CL0201
UGO48522.1	6	499	6	499	PF07068.11	Gp23	Family	1	509	509	928.7	8.7e-280	1	CL0373
UGO48523.1	138	389	100	402	PF07068.11	Gp23	Family	235	495	509	59.3	2.9e-16	1	CL0373
UGO48524.1	3	46	1	115	PF02481.15	DNA_processg_A	Family	45	88	210	18.7	0.00083	0	CL0349
UGO48525.1	31	228	30	228	PF09414.10	RNA_ligase	Family	2	161	161	89	3.9e-25	1	CL0078
UGO48525.1	247	323	245	324	PF18043.1	T4_Rnl2_C	Domain	2	81	82	60.9	9.5e-17	1	No_clan
UGO48526.1	25	75	22	85	PF00410.19	Ribosomal_S8	Domain	5	51	127	19.9	0.00053	0	No_clan
UGO48528.1	1	62	1	63	PF11242.8	DUF2774	Family	1	62	63	102.1	1.4e-29	1	No_clan
UGO48531.1	113	248	112	260	PF04851.15	ResIII	Family	2	159	171	45.4	8.4e-12	1	CL0023
UGO48531.1	336	440	327	441	PF00271.31	Helicase_C	Family	10	110	111	31.7	1.6e-07	1	CL0023
UGO48532.1	24	75	24	78	PF11637.8	UvsW	Family	1	53	56	70.2	1.1e-19	1	No_clan
UGO48533.1	5	54	3	55	PF10886.8	DUF2685	Family	3	54	55	90	7.7e-26	1	No_clan
UGO48534.1	9	136	9	138	PF11056.8	UvsY	Family	1	127	129	161.9	9e-48	1	No_clan
UGO48535.1	29	116	26	117	PF04965.14	GPW_gp25	Domain	4	94	95	56.7	1.5e-15	1	No_clan
UGO48536.1	5	206	5	206	PF12322.8	T4_baseplate	Family	1	205	205	207.1	1.9e-61	1	No_clan
UGO48537.1	6	202	5	202	PF12322.8	T4_baseplate	Family	2	205	205	172.1	1e-50	1	No_clan
UGO48538.1	4	198	4	198	PF09097.10	Phage-tail_1	Domain	1	196	196	287.8	4e-86	1	CL0504
UGO48538.1	201	373	201	373	PF09096.10	Phage-tail_2	Domain	1	173	173	246.7	1.2e-73	1	CL0504
UGO48539.1	21	174	21	174	PF11110.8	Phage_hub_GP28	Family	1	154	154	175.2	7.8e-52	1	No_clan
UGO48540.1	421	490	420	497	PF09325.10	Vps5	Domain	129	201	236	20.5	0.00029	0	CL0145
UGO48541.1	9	342	2	343	PF11091.8	T4_tail_cap	Family	12	347	348	468.5	1.1e-140	1	No_clan
UGO48542.1	154	249	136	250	PF06841.12	Phage_T4_gp19	Family	49	133	134	22.6	7.6e-05	0	CL0569
UGO48544.1	420	613	413	636	PF03496.14	ADPrib_exo_Tox	Family	11	173	197	89.4	1.9e-25	1	CL0084
UGO48546.1	136	368	136	368	PF01068.21	DNA_ligase_A_M	Domain	1	204	204	105.8	2.3e-30	1	CL0078
UGO48547.1	1	66	1	67	PF11243.8	DUF3045	Family	1	75	88	51.3	9.6e-14	1	No_clan
UGO48553.1	1	117	1	119	PF06919.11	Phage_T4_Gp30_7	Family	1	119	121	118.9	1.3e-34	1	No_clan
UGO48555.1	1	121	1	122	PF06019.11	Phage_30_8	Family	1	121	123	189.6	1.5e-56	1	No_clan
UGO48558.1	4	106	4	106	PF00166.21	Cpn10	Domain	1	93	93	40.7	1.9e-10	1	CL0296
UGO48559.1	13	86	12	86	PF10902.8	WYL_2	Family	2	74	74	55.8	4.3e-15	1	CL0654
UGO48561.1	3	146	1	146	PF00383.23	dCMP_cyt_deam_1	Family	4	101	101	126.7	2.6e-37	1	CL0109
UGO48565.1	4	139	4	146	PF13671.6	AAA_33	Domain	1	136	143	61	1.4e-16	1	CL0023
UGO48565.1	155	222	76	276	PF03767.14	Acid_phosphat_B	Family	72	152	230	20.1	0.00038	0	CL0137
UGO48568.1	9	66	1	85	PF10883.8	DUF2681	Family	6	63	87	23.2	6.6e-05	0	No_clan
UGO48569.1	1	168	1	168	PF17527.2	ALC	Family	1	167	167	177.1	2.2e-52	1	No_clan
UGO48570.1	53	248	53	248	PF09511.10	RNA_lig_T4_1	Family	1	220	220	79	4.4e-22	1	No_clan
UGO48571.1	21	50	17	52	PF01844.23	HNH	Family	7	36	47	25	1.6e-05	1	CL0263
UGO48571.1	110	146	110	146	PF07460.11	NUMOD3	Motif	1	37	37	35.2	1.1e-08	1	No_clan
UGO48571.1	151	174	151	183	PF07460.11	NUMOD3	Motif	1	24	37	20.9	0.0003	1	No_clan
UGO48572.1	35	69	33	132	PF01541.24	GIY-YIG	Domain	3	38	78	24.1	3.1e-05	1	CL0418
UGO48573.1	33	323	28	328	PF00268.21	Ribonuc_red_sm	Domain	9	269	279	120.8	7.4e-35	1	CL0044
UGO48575.1	1	87	1	87	PF03477.16	ATP-cone	Domain	1	86	86	59.3	4.3e-16	1	No_clan
UGO48575.1	138	213	136	214	PF00317.21	Ribonuc_red_lgN	Domain	3	82	83	46.7	2.3e-12	1	No_clan
UGO48575.1	217	724	217	725	PF02867.15	Ribonuc_red_lgC	Family	1	523	524	370.1	1.7e-110	1	CL0339
UGO48576.1	2	91	2	91	PF01541.24	GIY-YIG	Domain	1	78	78	55.3	6e-15	1	CL0418
UGO48577.1	20	303	19	303	PF00303.19	Thymidylat_synt	Domain	2	268	268	322.1	2.1e-96	1	No_clan
UGO48579.1	18	162	11	197	PF00186.19	DHFR_1	Domain	10	130	161	65.4	4.7e-18	1	CL0387
UGO48582.1	30	121	26	121	PF03197.13	FRD2	Family	5	103	103	33.5	4e-08	1	No_clan
UGO48585.1	39	239	39	239	PF08804.10	gp32	Domain	1	211	211	175.1	2e-51	1	CL0021
UGO48587.1	14	106	14	106	PF08993.10	T4_Gp59_N	Domain	1	93	93	156.7	1.5e-46	1	No_clan
UGO48587.1	113	216	113	216	PF08994.10	T4_Gp59_C	Domain	1	104	104	138	1.4e-40	1	No_clan
UGO48588.1	24	93	24	95	PF16805.5	Trans_coact	Domain	1	67	69	93.1	8.4e-27	1	No_clan
UGO48589.1	24	89	24	90	PF11126.8	Phage_DsbA	Family	1	66	67	81.6	3.5e-23	1	No_clan
UGO48590.1	20	178	17	188	PF02739.16	5_3_exonuc_N	Domain	4	145	159	54	1.7e-14	1	CL0280
UGO48590.1	186	308	186	308	PF09293.10	RNaseH_C	Domain	1	124	124	168.3	8.5e-50	1	CL0464
UGO48593.1	71	189	56	201	PF03903.13	Phage_T4_gp36	Family	12	126	132	68.6	4.8e-19	1	No_clan
UGO48596.1	13	217	7	217	PF11031.8	Phage_holin_T	Family	6	216	216	208.2	9.9e-62	1	No_clan
UGO48597.1	4	81	1	81	PF09010.10	AsiA	Domain	4	85	85	94.9	2.3e-27	1	No_clan
UGO48606.1	2	97	2	97	PF09114.10	MotA_activ	Domain	1	95	95	145	5.4e-43	1	CL0123
UGO48606.1	108	208	107	211	PF09158.10	MotCF	Domain	2	100	103	130.4	2.2e-38	1	No_clan
UGO48608.1	47	455	47	460	PF00521.20	DNA_topoisoIV	Family	1	420	426	275.6	6.8e-82	1	No_clan
UGO48610.1	4	151	2	151	PF06591.11	Phage_T4_Ndd	Family	3	152	152	198.1	6.2e-59	1	No_clan
UGO48617.1	7	49	5	54	PF13384.6	HTH_23	Domain	3	45	50	21.3	0.00016	0	CL0123
UGO48621.1	47	195	44	198	PF02518.26	HATPase_c	Domain	5	109	112	35.8	9e-09	1	CL0025
UGO48621.1	259	391	229	396	PF00204.25	DNA_gyraseB	Domain	36	172	174	57.6	1.1e-15	1	CL0329
UGO48621.1	527	611	524	612	PF16898.5	TOPRIM_C	Family	3	95	128	29.2	9.3e-07	1	No_clan
UGO48624.1	4	46	4	46	PF09723.10	Zn-ribbon_8	Domain	1	40	40	39.3	5.2e-10	1	CL0167
UGO48628.1	31	133	8	141	PF17613.2	motB	Family	49	151	162	20.4	0.00037	0	No_clan
UGO48630.1	4	165	3	202	PF16473.5	DUF5051	Domain	2	129	166	58.6	7.2e-16	1	CL0219
UGO48632.1	9	176	1	194	PF13604.6	AAA_30	Domain	19	172	192	88.2	5.5e-25	1	CL0023
UGO48632.1	244	373	243	373	PF18343.1	SH3_14	Domain	2	130	130	168.2	8.5e-50	1	CL0010
UGO49480.1	4	149	2	150	PF10715.9	REGB_T4	Domain	3	149	150	173.9	2.3e-51	1	CL0136
UGO49482.1	60	101	26	101	PF01228.21	Gly_radical	Domain	65	106	106	73	2.5e-20	1	CL0339
UGO49485.1	47	161	45	169	PF03237.15	Terminase_6	Domain	4	124	215	23	5.2e-05	1	CL0023
UGO49488.1	24	148	24	148	PF00959.19	Phage_lysozyme	Domain	1	109	109	53.6	2.5e-14	1	CL0037
UGO49490.1	4	101	3	143	PF00293.28	NUDIX	Domain	2	99	131	60.4	1.7e-16	1	CL0261
UGO49500.1	9	143	8	144	PF08010.11	Phage_30_3	Family	2	137	138	188.5	4.6e-56	1	No_clan
UGO49506.1	158	176	143	176	PF07460.11	NUMOD3	Motif	19	37	37	26.1	7.4e-06	1	No_clan
UGO49515.1	35	170	14	170	PF06841.12	Phage_T4_gp19	Family	17	134	134	24	2.7e-05	0	CL0569
UGO49517.1	57	139	42	139	PF08722.11	Tn7_Tnp_TnsA_N	Domain	17	88	88	24.1	3e-05	0	CL0236
UGO49518.1	1	187	1	188	PF11246.8	Phage_gp53	Family	1	188	189	206.3	3.2e-61	1	CL0187
UGO49519.1	33	172	33	173	PF06714.11	Gp5_OB	Domain	1	143	144	175	1e-51	1	No_clan
UGO49519.1	197	326	197	326	PF00959.19	Phage_lysozyme	Domain	1	109	109	66.9	1.9e-18	1	CL0037
UGO49519.1	533	555	533	556	PF06715.12	Gp5_C	Repeat	1	23	24	19.8	0.00058	0	CL0606
UGO49521.1	54	96	49	97	PF05488.13	PAAR_motif	Motif	5	50	70	24.4	2.4e-05	0	No_clan
UGO49524.1	17	341	17	341	PF09215.10	Phage-Gp8	Domain	1	334	334	502.4	5e-151	1	CL0187
UGO49525.1	7	273	7	291	PF07880.11	T4_gp9_10	Family	1	270	285	121.6	4.4e-35	1	CL0187
UGO49526.1	2	267	2	268	PF07880.11	T4_gp9_10	Family	1	284	285	177.2	5.1e-52	1	CL0187
UGO49527.1	35	222	4	223	PF08677.10	GP11	Family	40	226	227	68.7	4.8e-19	1	No_clan
UGO49529.1	372	452	371	455	PF07921.12	Fibritin_C	Family	2	90	93	52.4	4.5e-14	1	No_clan
UGO49531.1	4	246	1	256	PF11649.8	T4_neck-protein	Family	7	257	278	345.2	2.6e-103	1	No_clan
UGO49533.1	1	219	1	219	PF16724.5	T4-gp15_tss	Domain	16	234	234	298.1	5e-89	1	No_clan
UGO49534.1	6	152	3	152	PF11053.8	DNA_Packaging	Family	4	157	157	237.5	5.4e-71	1	No_clan
UGO49535.1	160	371	159	373	PF03237.15	Terminase_6	Domain	2	213	215	146.2	1.1e-42	1	CL0023
UGO49535.1	401	574	400	575	PF17289.2	Terminase_6C	Domain	2	154	155	130.9	4.2e-38	1	CL0219
UGO49536.1	164	342	162	343	PF17481.2	Phage_sheath_1N	Domain	3	103	104	80.1	1.5e-22	1	No_clan
UGO49536.1	347	540	346	540	PF04984.14	Phage_sheath_1	Domain	2	168	168	141.4	2.4e-41	1	No_clan
UGO49536.1	545	643	542	644	PF17482.2	Phage_sheath_1C	Domain	4	103	104	65.7	2.9e-18	1	No_clan
UGO49538.1	19	162	17	163	PF06841.12	Phage_T4_gp19	Family	3	133	134	39.3	5.4e-10	1	CL0569
UGO49539.1	6	506	6	507	PF07230.11	Peptidase_S80	Family	1	502	503	846.3	5.8e-255	1	No_clan
UGO49540.1	1	71	1	73	PF17634.2	GP67	Family	1	70	80	64.3	1e-17	1	No_clan
UGO49542.1	8	193	8	195	PF03420.13	Peptidase_S77	Family	1	183	185	338	1.2e-101	1	CL0201
UGO49544.1	6	499	6	499	PF07068.11	Gp23	Family	1	509	509	928.5	9.9e-280	1	CL0373
UGO49545.1	140	389	116	402	PF07068.11	Gp23	Family	237	495	509	59	3.6e-16	1	CL0373
UGO49547.1	31	228	30	228	PF09414.10	RNA_ligase	Family	2	161	161	87.3	1.3e-24	1	CL0078
UGO49547.1	247	324	245	331	PF18043.1	T4_Rnl2_C	Domain	2	74	82	59.9	2e-16	1	No_clan
UGO49551.1	1	62	1	63	PF11242.8	DUF2774	Family	1	62	63	99.9	6.6e-29	1	No_clan
UGO49555.1	113	248	112	260	PF04851.15	ResIII	Family	2	159	171	45.4	8.4e-12	1	CL0023
UGO49555.1	336	440	327	441	PF00271.31	Helicase_C	Family	10	110	111	31.3	2.1e-07	1	CL0023
UGO49556.1	24	75	24	78	PF11637.8	UvsW	Family	1	53	56	70.2	1.1e-19	1	No_clan
UGO49557.1	5	54	3	55	PF10886.8	DUF2685	Family	3	54	55	90	7.7e-26	1	No_clan
UGO49558.1	9	137	9	138	PF11056.8	UvsY	Family	1	128	129	165.3	8.1e-49	1	No_clan
UGO49559.1	29	116	26	117	PF04965.14	GPW_gp25	Domain	4	94	95	56.7	1.5e-15	1	No_clan
UGO49560.1	5	206	5	206	PF12322.8	T4_baseplate	Family	1	205	205	207.1	1.9e-61	1	No_clan
UGO49561.1	6	202	5	202	PF12322.8	T4_baseplate	Family	2	205	205	172.5	7.6e-51	1	No_clan
UGO49562.1	4	198	4	198	PF09097.10	Phage-tail_1	Domain	1	196	196	290.8	5e-87	1	CL0504
UGO49562.1	201	373	201	373	PF09096.10	Phage-tail_2	Domain	1	173	173	246.7	1.2e-73	1	CL0504
UGO49563.1	21	174	21	174	PF11110.8	Phage_hub_GP28	Family	1	154	154	175.2	7.8e-52	1	No_clan
UGO49564.1	421	490	420	497	PF09325.10	Vps5	Domain	129	201	236	19.3	0.00064	0	CL0145
UGO49565.1	9	342	2	343	PF11091.8	T4_tail_cap	Family	12	347	348	468.5	1.1e-140	1	No_clan
UGO49566.1	154	249	136	250	PF06841.12	Phage_T4_gp19	Family	49	133	134	22.6	7.6e-05	0	CL0569
UGO49568.1	420	613	413	636	PF03496.14	ADPrib_exo_Tox	Family	11	173	197	87.2	8.6e-25	1	CL0084
UGO49570.1	136	368	136	368	PF01068.21	DNA_ligase_A_M	Domain	1	204	204	105.7	2.4e-30	1	CL0078
UGO49571.1	1	66	1	67	PF11243.8	DUF3045	Family	1	75	88	50.9	1.3e-13	1	No_clan
UGO49577.1	1	121	1	122	PF06019.11	Phage_30_8	Family	1	121	123	189.6	1.5e-56	1	No_clan
UGO49581.1	4	106	4	106	PF00166.21	Cpn10	Domain	1	93	93	40.3	2.5e-10	1	CL0296
UGO49582.1	13	86	12	86	PF10902.8	WYL_2	Family	2	74	74	54.9	8.5e-15	1	CL0654
UGO49584.1	3	146	1	146	PF00383.23	dCMP_cyt_deam_1	Family	4	101	101	126.7	2.6e-37	1	CL0109
UGO49588.1	4	139	4	146	PF13671.6	AAA_33	Domain	1	136	143	61	1.4e-16	1	CL0023
UGO49588.1	155	222	76	276	PF03767.14	Acid_phosphat_B	Family	72	152	230	20.1	0.00038	0	CL0137
UGO49591.1	2	66	1	85	PF10883.8	DUF2681	Family	2	63	87	22.6	0.00011	0	No_clan
UGO49592.1	1	168	1	168	PF17527.2	ALC	Family	1	167	167	177.1	2.2e-52	1	No_clan
UGO49593.1	53	248	53	248	PF09511.10	RNA_lig_T4_1	Family	1	220	220	71.9	6.8e-20	1	No_clan
UGO49594.1	35	69	33	132	PF01541.24	GIY-YIG	Domain	3	38	78	24.1	3.1e-05	1	CL0418
UGO49595.1	33	323	28	328	PF00268.21	Ribonuc_red_sm	Domain	9	269	279	117.9	5.5e-34	1	CL0044
UGO49596.1	1	87	1	87	PF03477.16	ATP-cone	Domain	1	86	86	59.3	4.3e-16	1	No_clan
UGO49596.1	138	213	136	214	PF00317.21	Ribonuc_red_lgN	Domain	3	82	83	46.7	2.3e-12	1	No_clan
UGO49596.1	217	724	217	725	PF02867.15	Ribonuc_red_lgC	Family	1	523	524	370.1	1.7e-110	1	CL0339
UGO49597.1	2	91	2	91	PF01541.24	GIY-YIG	Domain	1	78	78	57.3	1.4e-15	1	CL0418
UGO49598.1	3	286	2	286	PF00303.19	Thymidylat_synt	Domain	2	268	268	321.9	2.6e-96	1	No_clan
UGO49600.1	18	161	12	188	PF00186.19	DHFR_1	Domain	10	130	161	65	6.3e-18	1	CL0387
UGO49603.1	27	120	26	120	PF03197.13	FRD2	Family	2	103	103	37.2	2.7e-09	1	No_clan
UGO49604.1	3	64	3	70	PF05798.11	Phage_FRD3	Family	1	64	75	19.6	0.00081	0	No_clan
UGO49606.1	39	239	39	239	PF08804.10	gp32	Domain	1	211	211	176.9	5.5e-52	1	CL0021
UGO49607.1	14	106	14	106	PF08993.10	T4_Gp59_N	Domain	1	93	93	157.8	7e-47	1	No_clan
UGO49607.1	113	216	113	216	PF08994.10	T4_Gp59_C	Domain	1	104	104	138	1.4e-40	1	No_clan
UGO49608.1	24	93	24	95	PF16805.5	Trans_coact	Domain	1	67	69	92.8	1e-26	1	No_clan
UGO49609.1	24	89	24	90	PF11126.8	Phage_DsbA	Family	1	66	67	83.5	8.5e-24	1	No_clan
UGO49610.1	20	178	17	188	PF02739.16	5_3_exonuc_N	Domain	4	145	159	54	1.7e-14	1	CL0280
UGO49610.1	186	308	186	308	PF09293.10	RNaseH_C	Domain	1	124	124	168.3	8.5e-50	1	CL0464
UGO49613.1	71	189	55	201	PF03903.13	Phage_T4_gp36	Family	12	126	132	68.6	4.7e-19	1	No_clan
UGO49616.1	13	217	7	217	PF11031.8	Phage_holin_T	Family	6	216	216	211.7	8.8e-63	1	No_clan
UGO49617.1	29	106	26	106	PF09010.10	AsiA	Domain	4	85	85	93.8	5.3e-27	1	No_clan
UGO49625.1	2	97	2	97	PF09114.10	MotA_activ	Domain	1	95	95	148.2	5.7e-44	1	CL0123
UGO49625.1	108	208	107	211	PF09158.10	MotCF	Domain	2	100	103	126.9	2.7e-37	1	No_clan
UGO49626.1	47	455	47	460	PF00521.20	DNA_topoisoIV	Family	1	420	426	275.1	9.6e-82	1	No_clan
UGO49628.1	4	151	2	151	PF06591.11	Phage_T4_Ndd	Family	3	152	152	199.1	3.1e-59	1	No_clan
UGO49634.1	7	49	5	54	PF13384.6	HTH_23	Domain	3	45	50	21.3	0.00016	0	CL0123
UGO49638.1	53	196	50	198	PF02518.26	HATPase_c	Domain	4	110	112	50.9	1.9e-13	1	CL0025
UGO49638.1	259	391	229	396	PF00204.25	DNA_gyraseB	Domain	36	172	174	57.6	1.1e-15	1	CL0329
UGO49638.1	527	611	524	612	PF16898.5	TOPRIM_C	Family	3	95	128	28.9	1.2e-06	1	No_clan
UGO49642.1	16	57	16	58	PF09723.10	Zn-ribbon_8	Domain	1	39	40	34.4	1.7e-08	1	CL0167
UGO49646.1	32	134	13	140	PF17613.2	motB	Family	50	152	162	23.2	5.2e-05	0	No_clan
UGO49648.1	4	165	3	202	PF16473.5	DUF5051	Domain	2	129	166	58.6	7.2e-16	1	CL0219
UGO49650.1	26	196	6	213	PF13604.6	AAA_30	Domain	16	172	192	89.7	1.9e-25	1	CL0023
UGO49650.1	264	393	263	393	PF18343.1	SH3_14	Domain	2	130	130	169.9	2.5e-50	1	CL0010
UGO49652.1	129	203	109	203	PF02403.22	Seryl_tRNA_N	Domain	33	108	108	23	6.9e-05	0	CL0298
UGO49656.1	3	67	2	72	PF16855.5	Soc	Domain	2	69	74	72.2	3.8e-20	1	No_clan
UGO49658.1	140	172	139	172	PF08761.11	dUTPase_2	Domain	134	166	166	23.7	4.5e-05	1	CL0231
UGO49660.1	174	210	155	223	PF08275.11	Toprim_N	Domain	76	112	128	23.1	6.2e-05	1	No_clan
UGO49661.1	3	46	1	50	PF07068.11	Gp23	Family	53	97	509	21.1	0.00011	1	CL0373
UGO49665.1	174	397	172	423	PF03796.15	DnaB_C	Domain	4	220	255	60	2.1e-16	1	CL0023
UGO49666.1	46	101	46	101	PF11113.8	Phage_head_chap	Family	1	56	56	78.5	2.8e-22	1	No_clan
UGO49667.1	36	266	7	267	PF00154.21	RecA	Family	34	262	263	39.1	5.6e-10	1	CL0023
UGO49670.1	10	38	3	43	PF01844.23	HNH	Family	14	42	47	22.3	0.00011	1	CL0263
UGO49671.1	26	225	13	237	PF00303.19	Thymidylat_synt	Domain	18	221	268	61.9	4.9e-17	1	No_clan
UGO49672.1	13	53	13	54	PF14373.6	Imm_superinfect	Family	1	41	42	67.7	5.8e-19	1	No_clan
UGO49674.1	180	288	85	290	PF03104.19	DNA_pol_B_exo1	Family	233	335	337	60	2e-16	1	CL0219
UGO49674.1	365	769	360	786	PF00136.21	DNA_pol_B	Family	18	346	459	93.9	9e-27	1	CL0194
UGO49675.1	4	122	4	122	PF01818.17	Translat_reg	Domain	1	121	121	190.5	8.2e-57	1	No_clan
UGO49676.1	40	177	40	177	PF16790.5	Phage_clamp_A	Domain	1	137	137	160.1	4.1e-47	1	No_clan
UGO49677.1	48	156	47	160	PF00004.29	AAA	Domain	2	127	132	57.3	2.1e-15	1	CL0023
UGO49678.1	1	109	1	109	PF02916.15	DNA_PPF	Domain	1	116	116	87.5	8.1e-25	1	CL0060
UGO49678.1	116	226	115	226	PF09116.10	gp45-slide_C	Domain	2	105	105	139.1	4.6e-41	1	CL0060
UGO49679.1	33	143	33	144	PF10789.9	Phage_RpbA	Family	1	107	108	135.3	7.8e-40	1	No_clan
UGO49680.1	8	64	8	64	PF17470.2	Gp45_2	Family	1	57	57	69.6	1.6e-19	1	No_clan
UGO49681.1	8	246	8	404	PF13476.6	AAA_23	Domain	1	193	200	46.1	8.1e-12	1	CL0023
UGO49682.1	1	187	1	189	PF00149.28	Metallophos	Domain	1	202	204	29.4	1e-06	1	CL0163
UGO49683.1	32	383	32	384	PF11440.8	AGT	Family	1	354	355	548.5	6.1e-165	1	CL0113
UGO49684.1	52	85	49	85	PF17588.2	DUF5486	Family	5	38	53	22.8	6.3e-05	0	No_clan
UGO49687.1	27	92	24	93	PF10849.8	DUF2654	Family	4	69	70	86.9	7.8e-25	1	No_clan
UGO49688.1	3	68	3	70	PF17595.2	DUF5491	Family	1	66	68	86.2	1.4e-24	1	No_clan
UGO49698.1	13	38	2	77	PF00462.24	Glutaredoxin	Domain	8	33	60	21.1	0.00027	0	CL0172
UGO49702.1	12	145	12	146	PF13353.6	Fer4_12	Domain	1	138	139	164.3	1.8e-48	1	CL0344
UGO49702.1	22	80	20	120	PF04055.21	Radical_SAM	Domain	3	63	167	25.1	1.9e-05	0	CL0036
UGO49704.1	21	604	21	604	PF13597.6	NRDD	Family	1	561	561	560.4	5e-168	1	CL0339
UGO49705.1	8	96	1	97	PF02945.15	Endonuclease_7	Domain	8	81	82	72.8	1.6e-20	1	CL0263
UGO49705.1	104	157	104	157	PF09124.10	Endonuc-dimeris	Domain	1	54	54	75.2	3.2e-21	1	CL0306
UGO49707.1	5	144	3	146	PF10465.9	Inhibitor_I24	Family	3	138	140	40.3	2.9e-10	1	No_clan
UGO49713.1	7	76	1	76	PF00462.24	Glutaredoxin	Domain	6	60	60	34.2	2.1e-08	1	CL0172
UGO49719.1	3	83	3	85	PF13223.6	DUF4031	Family	1	77	79	85.3	2.5e-24	1	No_clan
UGO49727.1	8	46	7	47	PF17583.2	DUF5484	Family	2	41	43	60.3	1e-16	1	No_clan
UGO49733.1	3	149	1	155	PF10127.9	RlaP	Family	20	156	245	44.3	1.6e-11	1	CL0260
UGO49739.1	39	68	35	68	PF01258.17	zf-dskA_traR	Family	4	33	36	32.9	4.5e-08	1	CL0167
UGO49747.1	2	188	2	188	PF00265.18	TK	Family	1	177	177	187.4	1.9e-55	1	CL0023
UGO49749.1	23	134	22	136	PF01661.21	Macro	Domain	2	116	118	25.5	1.1e-05	1	CL0223
UGO53116.1	11	133	10	151	PF04404.12	ERF	Family	2	133	153	89.7	1.7e-25	1	No_clan
UGO53119.1	35	73	35	76	PF08273.12	Prim_Zn_Ribbon	Domain	1	37	38	40.7	2.1e-10	1	CL0167
UGO53121.1	334	437	329	438	PF00271.31	Helicase_C	Family	5	109	111	39.3	6.6e-10	1	CL0023
UGO53122.1	21	126	20	128	PF08774.11	VRR_NUC	Domain	2	106	108	57.4	1.3e-15	1	CL0236
UGO53123.1	55	226	54	232	PF05869.11	Dam	Family	2	160	171	194.2	1.2e-57	1	No_clan
UGO53128.1	12	45	8	47	PF13384.6	HTH_23	Domain	12	45	50	21	0.0002	0	CL0123
UGO53128.1	223	325	158	337	PF12850.7	Metallophos_2	Domain	45	134	165	21.8	0.00018	0	CL0163
UGO53132.1	39	131	39	151	PF00959.19	Phage_lysozyme	Domain	1	95	109	69.6	2.7e-19	1	CL0037
UGO53136.1	83	430	81	447	PF13148.6	DUF3987	Family	3	349	365	140.6	6.3e-41	1	No_clan
UGO53178.1	120	202	105	202	PF02403.22	Seryl_tRNA_N	Domain	25	108	108	24	3.4e-05	0	CL0298
UGO53183.1	3	67	2	72	PF16855.5	Soc	Domain	2	69	74	72.2	3.8e-20	1	No_clan
UGO53185.1	141	173	140	173	PF08761.11	dUTPase_2	Domain	134	166	166	21.9	0.00016	0	CL0231
UGO53187.1	174	210	155	223	PF08275.11	Toprim_N	Domain	76	112	128	23	6.2e-05	1	No_clan
UGO53188.1	3	46	1	50	PF07068.11	Gp23	Family	53	97	509	21.1	0.00011	1	CL0373
UGO53192.1	174	397	172	423	PF03796.15	DnaB_C	Domain	4	220	255	60	2.1e-16	1	CL0023
UGO53193.1	46	101	46	101	PF11113.8	Phage_head_chap	Family	1	56	56	77.9	4.6e-22	1	No_clan
UGO53194.1	36	266	7	267	PF00154.21	RecA	Family	34	262	263	39.1	5.6e-10	1	CL0023
UGO53197.1	26	225	13	237	PF00303.19	Thymidylat_synt	Domain	18	221	268	62.2	4e-17	1	No_clan
UGO53198.1	13	53	13	54	PF14373.6	Imm_superinfect	Family	1	41	42	67.7	5.8e-19	1	No_clan
UGO53200.1	180	288	85	290	PF03104.19	DNA_pol_B_exo1	Family	233	335	337	60	2.1e-16	1	CL0219
UGO53200.1	365	769	360	786	PF00136.21	DNA_pol_B	Family	18	346	459	97.7	6.2e-28	1	CL0194
UGO53201.1	22	44	14	48	PF01844.23	HNH	Family	12	34	47	19.3	0.00093	0	CL0263
UGO53202.1	48	156	47	160	PF00004.29	AAA	Domain	2	127	132	57.3	2.1e-15	1	CL0023
UGO53203.1	1	109	1	109	PF02916.15	DNA_PPF	Domain	1	116	116	87.5	8.1e-25	1	CL0060
UGO53203.1	116	226	115	226	PF09116.10	gp45-slide_C	Domain	2	105	105	139.1	4.6e-41	1	CL0060
UGO53204.1	8	64	8	64	PF17470.2	Gp45_2	Family	1	57	57	69.3	2e-19	1	No_clan
UGO53205.1	6	543	5	556	PF02463.19	SMC_N	Domain	2	204	220	46.5	2.9e-12	1	CL0023
UGO53206.1	1	111	1	233	PF00149.28	Metallophos	Domain	1	91	204	28.3	2.2e-06	1	CL0163
UGO53231.1	7	76	1	76	PF00462.24	Glutaredoxin	Domain	6	60	60	34.1	2.3e-08	1	CL0172
UGO53243.1	8	46	7	47	PF17583.2	DUF5484	Family	2	41	43	60.3	1e-16	1	No_clan
UGO53248.1	3	136	1	153	PF10127.9	RlaP	Family	20	144	245	45.7	5.9e-12	1	CL0260
UGO53255.1	39	68	35	68	PF01258.17	zf-dskA_traR	Family	4	33	36	33.4	3.2e-08	1	CL0167
UGO53264.1	2	186	2	186	PF00265.18	TK	Family	1	177	177	191.9	8.2e-57	1	CL0023
UGO53266.1	23	134	22	136	PF01661.21	Macro	Domain	2	116	118	23.3	5.1e-05	1	CL0223
UGO53270.1	4	149	2	150	PF10715.9	REGB_T4	Domain	3	149	150	173.9	2.3e-51	1	CL0136
UGO53272.1	60	101	25	101	PF01228.21	Gly_radical	Domain	65	106	106	72.9	2.6e-20	1	CL0339
UGO53275.1	47	161	45	169	PF03237.15	Terminase_6	Domain	4	124	215	24	2.6e-05	1	CL0023
UGO53277.1	24	148	24	148	PF00959.19	Phage_lysozyme	Domain	1	109	109	54.6	1.3e-14	1	CL0037
UGO53279.1	4	108	3	143	PF00293.28	NUDIX	Domain	2	100	131	61.9	6.2e-17	1	CL0261
UGO53292.1	9	143	8	144	PF08010.11	Phage_30_3	Family	2	137	138	188.5	4.6e-56	1	No_clan
UGO53297.1	156	174	138	174	PF07460.11	NUMOD3	Motif	19	37	37	26.8	4.5e-06	1	No_clan
UGO53304.1	31	166	10	166	PF06841.12	Phage_T4_gp19	Family	17	134	134	24.1	2.6e-05	0	CL0569
UGO53306.1	57	139	40	139	PF08722.11	Tn7_Tnp_TnsA_N	Domain	17	88	88	24.3	2.7e-05	0	CL0236
UGO53307.1	1	187	1	188	PF11246.8	Phage_gp53	Family	1	188	189	209.2	4.1e-62	1	CL0187
UGO53308.1	33	172	33	173	PF06714.11	Gp5_OB	Domain	1	143	144	175.3	7.9e-52	1	No_clan
UGO53308.1	197	326	197	326	PF00959.19	Phage_lysozyme	Domain	1	109	109	68.3	7.1e-19	1	CL0037
UGO53308.1	533	555	533	556	PF06715.12	Gp5_C	Repeat	1	23	24	19.8	0.00058	0	CL0606
UGO53310.1	54	96	49	97	PF05488.13	PAAR_motif	Motif	5	50	70	24.4	2.4e-05	0	No_clan
UGO53313.1	17	341	17	341	PF09215.10	Phage-Gp8	Domain	1	334	334	502.2	5.7e-151	1	CL0187
UGO53314.1	7	273	7	291	PF07880.11	T4_gp9_10	Family	1	270	285	125	4.1e-36	1	CL0187
UGO53315.1	2	267	2	268	PF07880.11	T4_gp9_10	Family	1	284	285	178.6	1.9e-52	1	CL0187
UGO53316.1	35	222	4	223	PF08677.10	GP11	Family	40	226	227	69.8	2.2e-19	1	No_clan
UGO53333.1	139	389	120	402	PF07068.11	Gp23	Family	236	495	509	58.7	4.4e-16	1	CL0373
UGO53334.1	3	46	1	115	PF02481.15	DNA_processg_A	Family	45	88	210	18.7	0.00083	0	CL0349
UGO53335.1	31	228	30	228	PF09414.10	RNA_ligase	Family	2	161	161	87.3	1.3e-24	1	CL0078
UGO53335.1	247	323	245	330	PF18043.1	T4_Rnl2_C	Domain	2	81	82	59.9	2e-16	1	No_clan
UGO53336.1	25	75	22	85	PF00410.19	Ribosomal_S8	Domain	5	51	127	19.9	0.00053	0	No_clan
UGO53338.1	1	62	1	63	PF11242.8	DUF2774	Family	1	62	63	103.9	3.7e-30	1	No_clan
UGO53342.1	113	248	112	260	PF04851.15	ResIII	Family	2	159	171	45.4	8.4e-12	1	CL0023
UGO53342.1	336	440	327	441	PF00271.31	Helicase_C	Family	10	110	111	31.7	1.6e-07	1	CL0023
UGO53343.1	93	121	92	121	PF07460.11	NUMOD3	Motif	9	37	37	25.9	8.6e-06	1	No_clan
UGO53343.1	145	179	144	179	PF07460.11	NUMOD3	Motif	3	37	37	34.1	2.3e-08	1	No_clan
UGO53344.1	24	75	24	78	PF11637.8	UvsW	Family	1	53	56	72.2	2.7e-20	1	No_clan
UGO53345.1	5	54	3	55	PF10886.8	DUF2685	Family	3	54	55	90	7.7e-26	1	No_clan
UGO53346.1	9	137	9	138	PF11056.8	UvsY	Family	1	128	129	165.3	8.1e-49	1	No_clan
UGO53347.1	29	116	26	117	PF04965.14	GPW_gp25	Domain	4	94	95	56.7	1.5e-15	1	No_clan
UGO53348.1	5	206	5	206	PF12322.8	T4_baseplate	Family	1	205	205	207.1	1.9e-61	1	No_clan
UGO53349.1	6	202	5	202	PF12322.8	T4_baseplate	Family	2	205	205	172.5	7.9e-51	1	No_clan
UGO53350.1	4	198	4	198	PF09097.10	Phage-tail_1	Domain	1	196	196	289.1	1.6e-86	1	CL0504
UGO53350.1	201	373	201	373	PF09096.10	Phage-tail_2	Domain	1	173	173	246.7	1.2e-73	1	CL0504
UGO53351.1	21	174	21	174	PF11110.8	Phage_hub_GP28	Family	1	154	154	175.2	7.8e-52	1	No_clan
UGO53352.1	421	490	420	497	PF09325.10	Vps5	Domain	129	201	236	20.5	0.00029	0	CL0145
UGO53353.1	9	342	2	343	PF11091.8	T4_tail_cap	Family	12	347	348	469.1	7.5e-141	1	No_clan
UGO53354.1	154	249	136	250	PF06841.12	Phage_T4_gp19	Family	49	133	134	22.6	7.6e-05	0	CL0569
UGO53356.1	420	613	413	636	PF03496.14	ADPrib_exo_Tox	Family	11	173	197	90.2	1.1e-25	1	CL0084
UGO53358.1	136	368	136	368	PF01068.21	DNA_ligase_A_M	Domain	1	204	204	105.5	2.9e-30	1	CL0078
UGO53359.1	1	66	1	67	PF11243.8	DUF3045	Family	1	75	88	50.9	1.3e-13	1	No_clan
UGO53365.1	1	117	1	119	PF06919.11	Phage_T4_Gp30_7	Family	1	119	121	118.9	1.3e-34	1	No_clan
UGO53368.1	4	106	4	106	PF00166.21	Cpn10	Domain	1	93	93	40.3	2.4e-10	1	CL0296
UGO53369.1	13	86	12	86	PF10902.8	WYL_2	Family	2	74	74	55.8	4.3e-15	1	CL0654
UGO53371.1	3	146	1	146	PF00383.23	dCMP_cyt_deam_1	Family	4	101	101	126.7	2.6e-37	1	CL0109
UGO53376.1	4	139	4	146	PF13671.6	AAA_33	Domain	1	136	143	61	1.4e-16	1	CL0023
UGO53376.1	155	222	76	276	PF03767.14	Acid_phosphat_B	Family	72	152	230	20.1	0.00038	0	CL0137
UGO53379.1	2	66	1	84	PF10883.8	DUF2681	Family	2	63	87	22.4	0.00012	0	No_clan
UGO53380.1	1	168	1	168	PF17527.2	ALC	Family	1	167	167	177.1	2.2e-52	1	No_clan
UGO53381.1	53	248	53	248	PF09511.10	RNA_lig_T4_1	Family	1	220	220	75.7	4.6e-21	1	No_clan
UGO53382.1	35	69	33	132	PF01541.24	GIY-YIG	Domain	3	38	78	24.1	3.1e-05	1	CL0418
UGO53383.1	33	323	28	328	PF00268.21	Ribonuc_red_sm	Domain	9	269	279	117.9	5.5e-34	1	CL0044
UGO53384.1	1	87	1	87	PF03477.16	ATP-cone	Domain	1	86	86	59.3	4.3e-16	1	No_clan
UGO53384.1	138	213	136	214	PF00317.21	Ribonuc_red_lgN	Domain	3	82	83	46.7	2.3e-12	1	No_clan
UGO53384.1	217	724	217	725	PF02867.15	Ribonuc_red_lgC	Family	1	523	524	370.1	1.7e-110	1	CL0339
UGO53385.1	3	91	2	91	PF01541.24	GIY-YIG	Domain	2	78	78	55.2	6.2e-15	1	CL0418
UGO53385.1	171	191	167	191	PF07460.11	NUMOD3	Motif	17	37	37	22.7	8.3e-05	1	No_clan
UGO53386.1	3	286	2	286	PF00303.19	Thymidylat_synt	Domain	2	268	268	324.5	4.1e-97	1	No_clan
UGO53388.1	18	161	12	197	PF00186.19	DHFR_1	Domain	10	130	161	65.1	6e-18	1	CL0387
UGO53393.1	39	239	39	239	PF08804.10	gp32	Domain	1	211	211	176.6	6.6e-52	1	CL0021
UGO53395.1	14	106	14	106	PF08993.10	T4_Gp59_N	Domain	1	93	93	157.8	7e-47	1	No_clan
UGO53395.1	113	216	113	216	PF08994.10	T4_Gp59_C	Domain	1	104	104	138	1.4e-40	1	No_clan
UGO53396.1	24	93	24	95	PF16805.5	Trans_coact	Domain	1	67	69	92.8	1e-26	1	No_clan
UGO53397.1	24	89	24	90	PF11126.8	Phage_DsbA	Family	1	66	67	83.5	8.5e-24	1	No_clan
UGO53400.1	76	182	56	196	PF03903.13	Phage_T4_gp36	Family	21	124	132	71	8.8e-20	1	No_clan
UGO53403.1	13	217	7	217	PF11031.8	Phage_holin_T	Family	6	216	216	208.2	9.9e-62	1	No_clan
UGO53404.1	4	81	1	81	PF09010.10	AsiA	Domain	4	85	85	94.9	2.3e-27	1	No_clan
UGO53413.1	2	97	2	97	PF09114.10	MotA_activ	Domain	1	95	95	149.7	1.9e-44	1	CL0123
UGO53413.1	108	208	107	211	PF09158.10	MotCF	Domain	2	100	103	124.6	1.4e-36	1	No_clan
UGO53415.1	47	455	47	460	PF00521.20	DNA_topoisoIV	Family	1	420	426	275.6	6.8e-82	1	No_clan
UGO53418.1	4	151	2	151	PF06591.11	Phage_T4_Ndd	Family	3	152	152	198.6	4.4e-59	1	No_clan
UGO53425.1	7	49	5	54	PF13384.6	HTH_23	Domain	3	45	50	21.3	0.00016	0	CL0123
UGO47443.1	3	83	3	85	PF13223.6	DUF4031	Family	1	77	79	86	1.5e-24	1	No_clan
UGO47450.1	8	46	7	47	PF17583.2	DUF5484	Family	2	41	43	60.3	1e-16	1	No_clan
UGO47455.1	3	136	1	153	PF10127.9	RlaP	Family	20	144	245	45.7	5.9e-12	1	CL0260
UGO48410.1	28	49	19	60	PF01844.23	HNH	Family	15	36	47	24.3	2.6e-05	1	CL0263
UGO48410.1	102	140	102	140	PF07460.11	NUMOD3	Motif	1	37	37	31.1	2e-07	1	No_clan
UGO48412.1	21	604	21	604	PF13597.6	NRDD	Family	1	561	561	562.5	1.1e-168	1	CL0339
UGO48413.1	8	96	1	97	PF02945.15	Endonuclease_7	Domain	8	81	82	72.8	1.6e-20	1	CL0263
UGO48413.1	104	157	104	157	PF09124.10	Endonuc-dimeris	Domain	1	54	54	75.2	3.2e-21	1	CL0306
UGO48415.1	5	144	3	146	PF10465.9	Inhibitor_I24	Family	3	138	140	38.6	9.2e-10	1	No_clan
UGO48420.1	7	76	1	76	PF00462.24	Glutaredoxin	Domain	6	60	60	34.1	2.3e-08	1	CL0172
UGO48427.1	3	83	3	85	PF13223.6	DUF4031	Family	1	77	79	85.8	1.7e-24	1	No_clan
UGO48434.1	9	46	7	47	PF17583.2	DUF5484	Family	3	41	43	56.8	1.3e-15	1	No_clan
UGO48103.1	13	53	13	54	PF14373.6	Imm_superinfect	Family	1	41	42	67.7	5.8e-19	1	No_clan
UGO48105.1	180	288	85	290	PF03104.19	DNA_pol_B_exo1	Family	233	335	337	60.2	1.9e-16	1	CL0219
UGO48105.1	365	769	360	786	PF00136.21	DNA_pol_B	Family	18	346	459	97.6	6.7e-28	1	CL0194
UGO48106.1	4	122	4	122	PF01818.17	Translat_reg	Domain	1	121	121	191.7	3.3e-57	1	No_clan
UGO48107.1	40	177	40	177	PF16790.5	Phage_clamp_A	Domain	1	137	137	159.8	4.9e-47	1	No_clan
UGO48108.1	48	156	47	160	PF00004.29	AAA	Domain	2	127	132	57.3	2.1e-15	1	CL0023
UGO48109.1	1	109	1	109	PF02916.15	DNA_PPF	Domain	1	116	116	87.5	8.1e-25	1	CL0060
UGO48109.1	116	226	115	226	PF09116.10	gp45-slide_C	Domain	2	105	105	136	4.2e-40	1	CL0060
UGO48110.1	33	143	33	144	PF10789.9	Phage_RpbA	Family	1	107	108	135.3	7.8e-40	1	No_clan
UGO48111.1	11	64	8	64	PF17470.2	Gp45_2	Family	3	57	57	68.1	4.9e-19	1	No_clan
UGO53429.1	46	189	43	191	PF02518.26	HATPase_c	Domain	4	110	112	50.9	1.8e-13	1	CL0025
UGO53429.1	252	384	222	389	PF00204.25	DNA_gyraseB	Domain	36	172	174	57.6	1e-15	1	CL0329
UGO53429.1	520	604	517	605	PF16898.5	TOPRIM_C	Family	3	95	128	29.2	9.1e-07	1	No_clan
UGO53432.1	1	43	1	43	PF09723.10	Zn-ribbon_8	Domain	1	40	40	39	6.2e-10	1	CL0167
UGO53436.1	95	123	85	129	PF17613.2	motB	Family	124	152	162	20.5	0.00033	0	No_clan
UGO53438.1	4	165	3	202	PF16473.5	DUF5051	Domain	2	129	166	58.6	7.2e-16	1	CL0219
UGO53440.1	9	176	1	194	PF13604.6	AAA_30	Domain	19	172	192	88.2	5.5e-25	1	CL0023
UGO53440.1	244	373	243	373	PF18343.1	SH3_14	Domain	2	130	130	168.2	8.5e-50	1	CL0010
UGO54668.1	36	134	31	141	PF16677.5	GP3_package	Domain	6	98	113	51.4	1e-13	1	CL0123
UGO54669.1	355	508	355	512	PF17289.2	Terminase_6C	Domain	1	151	155	49.7	4.3e-13	1	CL0219
UGO54670.1	35	375	34	376	PF06381.11	DUF1073	Family	2	356	357	231.4	1.4e-68	1	No_clan
UGO54671.1	196	244	111	246	PF04233.14	Phage_Mu_F	Family	59	110	112	25.7	1.5e-05	0	No_clan
UGO54672.1	16	133	14	145	PF09979.9	DUF2213	Family	3	132	168	59.7	3.4e-16	1	No_clan
UGO54672.1	164	187	153	193	PF09979.9	DUF2213	Family	137	160	168	24.5	2.3e-05	1	No_clan
UGO54674.1	83	312	81	313	PF09950.9	DUF2184	Family	3	250	251	165	2e-48	1	CL0373
UGO54676.1	13	117	12	117	PF13262.6	DUF4054	Family	2	107	107	66.4	2e-18	1	No_clan
UGO54679.1	109	232	97	235	PF08813.11	Phage_tail_3	Family	40	162	165	111.7	2.6e-32	1	CL0569
UGO54680.1	65	223	64	227	PF08813.11	Phage_tail_3	Family	2	160	165	175.2	7.6e-52	1	CL0569
UGO54681.1	21	127	21	128	PF08748.11	Phage_TAC_4	Domain	1	127	128	92.1	3.4e-26	1	CL0567
UGO54682.1	1	50	1	50	PF08809.11	DUF1799	Domain	29	80	80	39.5	4.8e-10	1	No_clan
UGO54683.1	212	415	211	416	PF06791.13	TMP_2	Family	2	204	205	198	1.4e-58	1	No_clan
UGO54683.1	774	847	773	848	PF09718.10	Tape_meas_lam_C	Domain	2	75	76	85.2	2.4e-24	1	No_clan
UGO54684.1	3	110	2	110	PF05939.13	Phage_min_tail	Family	2	108	108	69.4	2.9e-19	1	No_clan
UGO54685.1	41	256	41	258	PF05100.12	Phage_tail_L	Family	1	204	206	139.4	9.6e-41	1	CL0249
UGO54686.1	13	108	8	117	PF14464.6	Prok-JAB	Family	7	110	118	49.2	3.8e-13	1	CL0366
UGO54686.1	123	233	122	236	PF00877.19	NLPC_P60	Family	2	102	105	48.5	7e-13	1	CL0125
UGO54687.1	6	87	4	88	PF06805.12	Lambda_tail_I	Family	3	84	86	56.6	2.4e-15	1	CL0072
UGO54688.1	341	491	339	507	PF13550.6	Phage-tail_3	Domain	3	152	164	67.3	1.4e-18	1	CL0504
UGO54688.1	984	1063	983	1063	PF09327.11	DUF1983	Family	2	81	81	74.5	5.2e-21	1	No_clan
UGO54693.1	13	139	10	153	PF04404.12	ERF	Family	4	139	153	87.1	1.1e-24	1	No_clan
UGO54694.1	51	327	36	334	PF12684.7	DUF3799	Domain	25	226	234	61.1	1.3e-16	1	CL0236
UGO54695.1	34	72	34	75	PF08273.12	Prim_Zn_Ribbon	Domain	1	37	38	40.2	2.9e-10	1	CL0167
UGO54696.1	50	83	48	91	PF15943.5	YdaS_antitoxin	Family	3	37	65	22.9	5.5e-05	0	CL0123
UGO54697.1	61	132	59	206	PF04851.15	ResIII	Family	3	77	171	19.9	0.0006	0	CL0023
UGO54697.1	360	459	351	460	PF00271.31	Helicase_C	Family	9	109	111	33.9	3.1e-08	1	CL0023
UGO54698.1	31	123	22	124	PF08774.11	VRR_NUC	Domain	10	107	108	49.1	4.9e-13	1	CL0236
UGO54699.1	54	214	53	241	PF05869.11	Dam	Family	2	149	171	183.9	1.7e-54	1	No_clan
UGO54703.1	8	37	3	42	PF08281.12	Sigma70_r4_2	Domain	17	46	54	27.6	1.7e-06	1	CL0123
UGO54703.1	226	326	164	338	PF12850.7	Metallophos_2	Domain	52	135	165	20.5	0.00043	0	CL0163
UGO54704.1	4	121	2	159	PF03767.14	Acid_phosphat_B	Family	74	195	230	41.6	1.1e-10	1	CL0137
UGO54705.1	5	44	1	54	PF05496.12	RuvB_N	Domain	36	75	159	19.6	0.00061	0	CL0023
UGO54707.1	38	149	37	150	PF00959.19	Phage_lysozyme	Domain	2	108	109	59.8	3e-16	1	CL0037
UGO54710.1	5	271	1	284	PF13148.6	DUF3987	Family	86	349	365	90.6	9.7e-26	1	No_clan
UGO54711.1	79	155	77	156	PF13148.6	DUF3987	Family	3	79	365	29.9	2.9e-07	1	No_clan
UGO54741.1	11	65	3	76	PF01376.18	Enterotoxin_b	Domain	16	71	102	19.2	0.001	0	CL0658
UGO54745.1	99	189	98	190	PF04447.12	DUF550	Family	2	92	97	112.2	9.6e-33	1	CL0231
UGO54750.1	31	154	29	155	PF13554.6	DUF4128	Family	3	126	128	84.7	5.2e-24	1	No_clan
QQV93487.1	340	498	338	503	PF13550.6	Phage-tail_3	Domain	3	159	164	46.9	2.6e-12	1	CL0504
QQV93487.1	1533	1664	1533	1667	PF02018.17	CBM_4_9	Domain	1	132	138	48.2	1.3e-12	1	CL0202
QQV93487.1	2177	2254	2177	2254	PF09327.11	DUF1983	Family	1	81	81	62.9	2.2e-17	1	No_clan
QQV93490.1	265	317	265	318	PF13884.6	Peptidase_S74	Domain	1	57	58	39.1	6.7e-10	1	No_clan
QQV93491.1	6	105	6	114	PF00436.25	SSB	Domain	1	99	104	127.3	2.2e-37	1	CL0021
QQV93492.1	11	136	10	172	PF04404.12	ERF	Family	2	133	153	91.8	3.8e-26	1	No_clan
QQV93493.1	37	322	35	326	PF12684.7	DUF3799	Domain	3	226	234	100.3	1.3e-28	1	CL0236
QQV93494.1	36	75	36	78	PF08273.12	Prim_Zn_Ribbon	Domain	1	35	38	38.9	7.8e-10	1	CL0167
QQV93496.1	317	420	313	421	PF00271.31	Helicase_C	Family	5	109	111	37	3.5e-09	1	CL0023
QQV93497.1	85	187	83	189	PF08774.11	VRR_NUC	Domain	3	106	108	38.5	9.3e-10	1	CL0236
QQV93500.1	74	238	73	244	PF05869.11	Dam	Family	2	162	171	139.3	9.1e-41	1	No_clan
QQV93502.1	19	158	9	160	PF10721.9	DUF2514	Domain	11	159	161	55.8	5.4e-15	1	CL0331
QQV93503.1	33	140	33	142	PF00959.19	Phage_lysozyme	Domain	1	106	109	26.4	7.4e-06	1	CL0037
QQV93508.1	109	280	93	281	PF13481.6	AAA_25	Domain	21	192	194	68.2	7e-19	1	CL0023
QQV93509.1	33	251	32	255	PF03237.15	Terminase_6	Domain	2	210	215	46.9	2.5e-12	1	CL0023
QQV93509.1	327	428	271	432	PF17289.2	Terminase_6C	Domain	54	149	155	22.5	9.4e-05	1	CL0219
QQV93511.1	270	411	270	412	PF13264.6	DUF4055	Family	1	134	135	96.4	1.5e-27	1	No_clan
QQV93512.1	156	278	154	280	PF04233.14	Phage_Mu_F	Family	3	110	112	33.2	6.8e-08	1	No_clan
QQV93513.1	46	109	39	118	PF07926.12	TPR_MLP1_2 C	oiled-	coil	57	120	129	19.2 0.00	94	0 No_clan
QQV93517.1	6	141	6	141	PF13554.6	DUF4128	Family	1	128	128	45.4	7.5e-12	1	No_clan
QQV93518.1	60	220	58	222	PF08813.11	Phage_tail_3	Family	3	162	165	133.4	5.7e-39	1	CL0569
QQV93519.1	3	127	1	129	PF08748.11	Phage_TAC_4	Domain	4	126	128	75.7	3.9e-21	1	CL0567
QQV93520.1	162	359	159	361	PF06791.13	TMP_2	Family	5	202	205	180.3	3.7e-53	1	No_clan
QQV93520.1	732	806	731	806	PF09718.10	Tape_meas_lam_C	Domain	2	76	76	57.6	1e-15	1	No_clan
QQV93521.1	211	419	199	420	PF05100.12	Phage_tail_L	Family	14	205	206	151.8	1.5e-44	1	CL0249
QQV93522.1	15	109	13	120	PF14464.6	Prok-JAB	Family	3	104	118	30.7	2.1e-07	1	CL0366
QQV93522.1	131	241	124	242	PF00877.19	NLPC_P60	Family	3	104	105	50.4	1.8e-13	1	CL0125
QPB08754.1	7	50	5	54	PF13384.6	HTH_23	Domain	3	46	50	21.6	0.00014	0	CL0123
QPB08759.1	4	151	2	151	PF06591.11	Phage_T4_Ndd	Family	3	152	152	200.9	8.5e-60	1	No_clan
QPB08763.1	47	455	47	460	PF00521.20	DNA_topoisoIV	Family	1	420	426	275.7	6.5e-82	1	No_clan
QPB08765.1	2	97	2	97	PF09114.10	MotA_activ	Domain	1	95	95	147.5	9.4e-44	1	CL0123
QPB08765.1	108	208	107	211	PF09158.10	MotCF	Domain	2	100	103	130.8	1.7e-38	1	No_clan
QPB08774.1	4	81	1	81	PF09010.10	AsiA	Domain	4	85	85	97.3	4.1e-28	1	No_clan
QPB08775.1	13	217	7	217	PF11031.8	Phage_holin_T	Family	6	216	216	209.6	3.7e-62	1	No_clan
QPB08776.1	1	78	1	83	PF05268.11	GP38	Family	1	80	260	61.8	7.8e-17	1	No_clan
QPB08777.1	1378	1430	1378	1430	PF13884.6	Peptidase_S74	Domain	1	58	58	46.5	3.4e-12	1	No_clan
QPB08781.1	62	178	17	188	PF02739.16	5_3_exonuc_N	Domain	42	151	159	53.5	2.4e-14	1	CL0280
QPB08781.1	186	308	186	308	PF09293.10	RNaseH_C	Domain	1	124	124	165.7	5.2e-49	1	CL0464
QPB08782.1	24	89	24	90	PF11126.8	Phage_DsbA	Family	1	66	67	85.2	2.6e-24	1	No_clan
QPB08783.1	26	95	26	97	PF16805.5	Trans_coact	Domain	1	67	69	91.8	2e-26	1	No_clan
QPB08784.1	14	106	14	106	PF08993.10	T4_Gp59_N	Domain	1	93	93	156.7	1.5e-46	1	No_clan
QPB08784.1	113	216	113	216	PF08994.10	T4_Gp59_C	Domain	1	104	104	138	1.4e-40	1	No_clan
QPB08785.1	39	239	39	239	PF08804.10	gp32	Domain	1	211	211	174.7	2.6e-51	1	CL0021
QPB08787.1	30	120	26	120	PF03197.13	FRD2	Family	5	103	103	36.5	4.7e-09	1	No_clan
QPB08792.1	18	162	13	188	PF00186.19	DHFR_1	Domain	10	130	161	64.8	7.4e-18	1	CL0387
QPB08794.1	3	286	2	286	PF00303.19	Thymidylat_synt	Domain	2	268	268	323.4	8.9e-97	1	No_clan
QPB08795.1	5	83	4	84	PF14216.6	DUF4326	Family	2	82	83	66.7	2.3e-18	1	No_clan
QPB08796.1	1	87	1	87	PF03477.16	ATP-cone	Domain	1	86	86	57.6	1.4e-15	1	No_clan
QPB08796.1	138	213	136	214	PF00317.21	Ribonuc_red_lgN	Domain	3	82	83	46.7	2.3e-12	1	No_clan
QPB08796.1	217	724	217	725	PF02867.15	Ribonuc_red_lgC	Family	1	523	524	369.3	2.9e-110	1	CL0339
QPB08798.1	33	349	28	354	PF00268.21	Ribonuc_red_sm	Domain	9	269	279	108.5	3.9e-31	1	CL0044
QPB08799.1	35	68	33	106	PF01541.24	GIY-YIG	Domain	3	37	78	24.4	2.7e-05	1	CL0418
QPB08800.1	56	252	56	254	PF09511.10	RNA_lig_T4_1	Family	1	218	220	89.8	2.3e-25	1	No_clan
QPB08801.1	1	168	1	168	PF17527.2	ALC	Family	1	167	167	173.6	2.6e-51	1	No_clan
QPB08802.1	2	68	1	88	PF10883.8	DUF2681	Family	2	65	87	26.6	5.9e-06	0	No_clan
QPB08803.1	1	18	1	18	PF08139.12	LPAM_1	Motif	1	18	18	21.1	0.0003	1	CL0421
QPB08805.1	4	143	4	146	PF13671.6	AAA_33	Domain	1	140	143	58.1	1e-15	1	CL0023
QPB08805.1	155	222	93	275	PF03767.14	Acid_phosphat_B	Family	72	152	230	19.5	0.00061	0	CL0137
QPB08809.1	3	146	1	146	PF00383.23	dCMP_cyt_deam_1	Family	4	101	101	126.7	2.7e-37	1	CL0109
QPB08810.1	13	86	12	86	PF10902.8	WYL_2	Family	2	74	74	54.3	1.3e-14	1	CL0654
QPB08811.1	4	106	4	106	PF00166.21	Cpn10	Domain	1	93	93	41.2	1.3e-10	1	CL0296
QPB08814.1	1	121	1	122	PF06019.11	Phage_30_8	Family	1	121	123	189.8	1.2e-56	1	No_clan
QPB08817.1	1	117	1	119	PF06919.11	Phage_T4_Gp30_7	Family	1	119	121	114.6	2.8e-33	1	No_clan
QPB08823.1	1	66	1	67	PF11243.8	DUF3045	Family	1	75	88	49.2	4.2e-13	1	No_clan
QPB08824.1	136	368	136	368	PF01068.21	DNA_ligase_A_M	Domain	1	204	204	103.7	9.7e-30	1	CL0078
QPB08826.1	420	621	413	636	PF03496.14	ADPrib_exo_Tox	Family	11	181	197	85	4.1e-24	1	CL0084
QPB08828.1	155	249	136	250	PF06841.12	Phage_T4_gp19	Family	50	133	134	26.5	4.8e-06	0	CL0569
QPB08829.1	11	341	2	342	PF11091.8	T4_tail_cap	Family	14	347	348	473.2	4.3e-142	1	No_clan
QPB08831.1	21	174	21	174	PF11110.8	Phage_hub_GP28	Family	1	154	154	190.9	1.2e-56	1	No_clan
QPB08832.1	5	200	5	200	PF09097.10	Phage-tail_1	Domain	1	196	196	284.9	3.2e-85	1	CL0504
QPB08832.1	203	375	203	375	PF09096.10	Phage-tail_2	Domain	1	173	173	232.5	2.7e-69	1	CL0504
QPB08833.1	6	202	5	202	PF12322.8	T4_baseplate	Family	2	205	205	177.9	1.7e-52	1	No_clan
QPB08834.1	5	206	5	206	PF12322.8	T4_baseplate	Family	1	205	205	205.4	6.2e-61	1	No_clan
QPB08835.1	28	115	25	116	PF04965.14	GPW_gp25	Domain	4	94	95	58	6e-16	1	No_clan
QPB08836.1	9	137	9	138	PF11056.8	UvsY	Family	1	128	129	165.1	9.2e-49	1	No_clan
QPB08837.1	5	54	3	55	PF10886.8	DUF2685	Family	3	54	55	90.3	6.4e-26	1	No_clan
QPB08838.1	113	248	112	260	PF04851.15	ResIII	Family	2	159	171	43.9	2.5e-11	1	CL0023
QPB08838.1	335	440	327	441	PF00271.31	Helicase_C	Family	8	110	111	29.3	8.8e-07	1	CL0023
QPB08838.1	526	575	526	580	PF11637.8	UvsW	Family	1	52	56	65.3	3.8e-18	1	No_clan
QPB08839.1	93	121	92	121	PF07460.11	NUMOD3	Motif	9	37	37	25.9	8.6e-06	1	No_clan
QPB08839.1	145	179	144	179	PF07460.11	NUMOD3	Motif	3	37	37	33.9	2.6e-08	1	No_clan
QPB08843.1	3	62	1	63	PF11242.8	DUF2774	Family	3	62	63	81	5.1e-23	1	No_clan
QPB08846.1	31	226	30	226	PF09414.10	RNA_ligase	Family	2	161	161	88.1	7.5e-25	1	CL0078
QPB08846.1	245	320	244	327	PF18043.1	T4_Rnl2_C	Domain	2	80	82	59.7	2.3e-16	1	No_clan
QPB08849.1	139	388	121	401	PF07068.11	Gp23	Family	236	494	509	61	9e-17	1	CL0373
QPB08850.1	6	499	6	499	PF07068.11	Gp23	Family	1	509	509	924.4	1.8e-278	1	CL0373
QPB08852.1	8	194	8	195	PF03420.13	Peptidase_S77	Family	1	184	185	339.8	3.3e-102	1	CL0201
QPB08854.1	1	69	1	69	PF17634.2	GP67	Family	1	71	80	67.7	9.1e-19	1	No_clan
QPB08855.1	6	506	6	507	PF07230.11	Peptidase_S80	Family	1	502	503	845.3	1.2e-254	1	No_clan
QPB08856.1	19	162	17	163	PF06841.12	Phage_T4_gp19	Family	3	133	134	37.8	1.5e-09	1	CL0569
QPB08857.1	164	342	162	343	PF17481.2	Phage_sheath_1N	Domain	3	103	104	68.2	7.3e-19	1	No_clan
QPB08857.1	348	540	346	540	PF04984.14	Phage_sheath_1	Domain	3	168	168	137.5	3.8e-40	1	No_clan
QPB08857.1	545	643	542	644	PF17482.2	Phage_sheath_1C	Domain	4	103	104	63.9	1.1e-17	1	No_clan
QPB08858.1	160	371	159	373	PF03237.15	Terminase_6	Domain	2	213	215	146.2	1.1e-42	1	CL0023
QPB08858.1	401	574	400	575	PF17289.2	Terminase_6C	Domain	2	154	155	131.2	3.3e-38	1	CL0219
QPB08859.1	6	152	3	152	PF11053.8	DNA_Packaging	Family	4	157	157	230.6	7.6e-69	1	No_clan
QPB08860.1	1	234	1	234	PF16724.5	T4-gp15_tss	Domain	1	234	234	337.9	3.4e-101	1	No_clan
QPB08861.1	6	246	1	256	PF11649.8	T4_neck-protein	Family	9	257	278	344.2	5.2e-103	1	No_clan
QPB08863.1	374	454	373	458	PF07921.12	Fibritin_C	Family	2	89	93	38.9	7.3e-10	1	No_clan
QPB08865.1	35	220	4	222	PF08677.10	GP11	Family	39	225	227	52.7	3.9e-14	1	No_clan
QPB08866.1	2	271	2	271	PF07880.11	T4_gp9_10	Family	1	285	285	164.5	3.8e-48	1	CL0187
QPB08867.1	8	273	8	300	PF07880.11	T4_gp9_10	Family	1	268	285	117.3	9.5e-34	1	CL0187
QPB08868.1	16	341	16	341	PF09215.10	Phage-Gp8	Domain	1	334	334	499.9	2.9e-150	1	CL0187
QPB08871.1	54	96	49	97	PF05488.13	PAAR_motif	Motif	5	50	70	26.5	5.5e-06	0	No_clan
QPB08873.1	33	173	33	173	PF06714.11	Gp5_OB	Domain	1	144	144	167.8	1.6e-49	1	No_clan
QPB08873.1	197	326	197	326	PF00959.19	Phage_lysozyme	Domain	1	109	109	70.6	1.4e-19	1	CL0037
QPB08874.1	1	187	1	188	PF11246.8	Phage_gp53	Family	1	188	189	209.6	3.1e-62	1	CL0187
QPB08875.1	57	139	50	139	PF08722.11	Tn7_Tnp_TnsA_N	Domain	17	88	88	23.1	6.5e-05	0	CL0236
QPB08877.1	51	166	10	166	PF06841.12	Phage_T4_gp19	Family	38	134	134	28.3	1.3e-06	1	CL0569
QPB08879.1	6	69	1	74	PF17594.2	GP57	Family	10	70	75	23.7	3e-05	0	No_clan
QPB08894.1	9	143	8	144	PF08010.11	Phage_30_3	Family	2	137	138	186.5	1.9e-55	1	No_clan
QPB08905.1	2	129	1	143	PF00293.28	NUDIX	Domain	2	117	131	62.3	4.4e-17	1	CL0261
QPB08907.1	24	148	24	148	PF00959.19	Phage_lysozyme	Domain	1	109	109	55.1	8.7e-15	1	CL0037
QPB08914.1	4	149	2	150	PF10715.9	REGB_T4	Domain	3	149	150	173	4.5e-51	1	CL0136
QPB08918.1	23	134	22	136	PF01661.21	Macro	Domain	2	116	118	24.3	2.5e-05	1	CL0223
QPB08922.1	2	186	2	186	PF00265.18	TK	Family	1	177	177	190.2	2.8e-56	1	CL0023
QPB08930.1	39	68	35	68	PF01258.17	zf-dskA_traR	Family	4	33	36	33.1	3.9e-08	1	CL0167
QPB08937.1	3	149	1	155	PF10127.9	RlaP	Family	20	156	245	46.2	4.3e-12	1	CL0260
QPB08941.1	8	46	7	48	PF17583.2	DUF5484	Family	2	41	43	64.5	5e-18	1	No_clan
QPB08949.1	3	83	3	85	PF13223.6	DUF4031	Family	1	77	79	87.3	5.7e-25	1	No_clan
QPB08955.1	57	112	43	117	PF11159.8	DUF2939	Family	33	87	93	20.7	0.0004	0	No_clan
QPB08957.1	7	76	1	76	PF00462.24	Glutaredoxin	Domain	6	60	60	32.8	6.1e-08	1	CL0172
QPB08963.1	5	145	3	146	PF10465.9	Inhibitor_I24	Family	3	139	140	41.6	1.1e-10	1	No_clan
QPB08965.1	8	96	1	97	PF02945.15	Endonuclease_7	Domain	8	81	82	72.5	2.1e-20	1	CL0263
QPB08965.1	104	157	104	157	PF09124.10	Endonuc-dimeris	Domain	1	54	54	75.2	3.2e-21	1	CL0306
QPB08966.1	21	604	21	604	PF13597.6	NRDD	Family	1	561	561	561	3.2e-168	1	CL0339
QPB08968.1	12	145	12	146	PF13353.6	Fer4_12	Domain	1	138	139	167.9	1.4e-49	1	CL0344
QPB08968.1	22	83	20	123	PF04055.21	Radical_SAM	Domain	3	66	167	27.2	4.3e-06	0	CL0036
QPB08971.1	13	37	2	48	PF00462.24	Glutaredoxin	Domain	8	32	60	22.1	0.00013	0	CL0172
QPB08982.1	3	68	3	70	PF17595.2	DUF5491	Family	1	66	68	81.5	4.2e-23	1	No_clan
QPB08983.1	27	92	21	93	PF10849.8	DUF2654	Family	4	69	70	85.5	2.2e-24	1	No_clan
QPB08985.1	52	85	49	85	PF17588.2	DUF5486	Family	5	38	53	20.6	0.0003	0	No_clan
QPB09016.1	3	70	2	72	PF16855.5	Soc	Domain	2	72	74	71	8.7e-20	1	No_clan
QPB09023.1	27	196	6	211	PF13604.6	AAA_30	Domain	17	172	192	89.2	2.7e-25	1	CL0023
QPB09023.1	263	393	263	393	PF18343.1	SH3_14	Domain	1	130	130	169.8	2.8e-50	1	CL0010
QPB09023.1	396	441	394	443	PF13538.6	UvrD_C_2	Domain	4	50	52	20.4	0.00034	0	CL0023
QPB09025.1	4	165	3	203	PF16473.5	DUF5051	Domain	2	129	166	57.6	1.5e-15	1	CL0219
QPB09032.1	1	43	1	43	PF09723.10	Zn-ribbon_8	Domain	1	40	40	40.1	2.9e-10	1	CL0167
QPB09036.1	48	196	44	198	PF02518.26	HATPase_c	Domain	6	110	112	36.5	5.6e-09	1	CL0025
QPB09036.1	259	391	229	396	PF00204.25	DNA_gyraseB	Domain	36	172	174	56.4	2.5e-15	1	CL0329
QPB09036.1	527	611	524	612	PF16898.5	TOPRIM_C	Family	3	95	128	27.7	2.7e-06	0	No_clan
QPB09459.1	34	134	31	140	PF16677.5	GP3_package	Domain	4	98	113	53.2	2.9e-14	1	CL0123
QPB09460.1	355	508	355	512	PF17289.2	Terminase_6C	Domain	1	151	155	48.9	7.2e-13	1	CL0219
QPB09461.1	35	374	34	375	PF06381.11	DUF1073	Family	2	355	357	225.4	8.6e-67	1	No_clan
QPB09462.1	196	244	144	246	PF04233.14	Phage_Mu_F	Family	59	110	112	26.6	7.7e-06	0	No_clan
QPB09463.1	16	133	14	145	PF09979.9	DUF2213	Family	3	132	168	60.2	2.4e-16	1	No_clan
QPB09463.1	164	187	153	193	PF09979.9	DUF2213	Family	137	160	168	24.5	2.3e-05	1	No_clan
QPB09465.1	83	319	81	319	PF09950.9	DUF2184	Family	3	251	251	172.7	9.1e-51	1	CL0373
QPB09467.1	13	117	12	117	PF13262.6	DUF4054	Family	2	107	107	72.8	2e-20	1	No_clan
QPB09469.1	20	111	7	111	PF04883.12	HK97-gp10_like	Family	15	81	81	21.6	0.00033	1	CL0348
QPB09470.1	10	129	3	130	PF13554.6	DUF4128	Family	9	126	128	79.8	1.7e-22	1	No_clan
QPB09471.1	103	226	89	229	PF08813.11	Phage_tail_3	Family	40	162	165	112.3	1.7e-32	1	CL0569
QPB09472.1	52	210	51	214	PF08813.11	Phage_tail_3	Family	2	160	165	174	1.9e-51	1	CL0569
QPB09473.1	1	105	1	105	PF08748.11	Phage_TAC_4	Domain	1	128	128	76.9	1.7e-21	1	CL0567
QPB09474.1	1	104	1	105	PF08748.11	Phage_TAC_4	Domain	1	127	128	71.8	6.1e-20	1	CL0567
QPB09474.1	127	204	126	205	PF08809.11	DUF1799	Domain	2	79	80	56	3.4e-15	1	No_clan
QPB09475.1	208	367	207	386	PF06791.13	TMP_2	Family	2	163	205	112.3	2.4e-32	1	No_clan
QPB09475.1	703	776	702	777	PF09718.10	Tape_meas_lam_C	Domain	2	75	76	80.3	8.5e-23	1	No_clan
QPB09476.1	3	110	2	110	PF05939.13	Phage_min_tail	Family	2	108	108	66.6	2.2e-18	1	No_clan
QPB09477.1	43	258	43	260	PF05100.12	Phage_tail_L	Family	1	204	206	138.9	1.4e-40	1	CL0249
QPB09478.1	9	105	4	114	PF14464.6	Prok-JAB	Family	7	111	118	51.7	6.6e-14	1	CL0366
QPB09478.1	119	229	118	232	PF00877.19	NLPC_P60	Family	2	102	105	48.9	5.5e-13	1	CL0125
QPB09479.1	6	87	5	88	PF06805.12	Lambda_tail_I	Family	3	84	86	53.9	1.8e-14	1	CL0072
QPB09480.1	341	505	339	507	PF13550.6	Phage-tail_3	Domain	3	162	164	67.4	1.3e-18	1	CL0504
QPB09480.1	991	1070	990	1070	PF09327.11	DUF1983	Family	2	81	81	73.9	8.4e-21	1	No_clan
QPB09484.1	11	139	10	182	PF04404.12	ERF	Family	2	139	153	91	6.8e-26	1	No_clan
QPB09485.1	48	324	31	331	PF12684.7	DUF3799	Domain	25	227	234	57.9	1.2e-15	1	CL0236
QPB09486.1	34	72	34	75	PF08273.12	Prim_Zn_Ribbon	Domain	1	37	38	40.2	2.9e-10	1	CL0167
QPB09487.1	49	90	47	92	PF14549.6	P22_Cro	Domain	3	42	60	26.7	3.8e-06	0	CL0123
QPB09488.1	27	101	26	173	PF04851.15	ResIII	Family	2	79	171	19.2	0.00096	0	CL0023
QPB09488.1	327	426	318	427	PF00271.31	Helicase_C	Family	9	109	111	34.7	1.7e-08	1	CL0023
QPB09489.1	31	123	22	124	PF08774.11	VRR_NUC	Domain	10	107	108	47.2	1.9e-12	1	CL0236
QPB09491.1	58	218	57	245	PF05869.11	Dam	Family	2	149	171	182.5	4.8e-54	1	No_clan
QPB09495.1	2	37	1	42	PF08281.12	Sigma70_r4_2	Domain	11	46	54	23.1	4.4e-05	0	CL0123
QPB09495.1	226	326	169	338	PF12850.7	Metallophos_2	Domain	52	135	165	19.6	0.00081	0	CL0163
QPB09496.1	3	121	1	159	PF03767.14	Acid_phosphat_B	Family	72	195	230	39.5	4.5e-10	1	CL0137
QPB09497.1	5	43	1	55	PF05496.12	RuvB_N	Domain	36	74	159	19.2	0.00077	0	CL0023
QPB09499.1	37	148	37	149	PF00959.19	Phage_lysozyme	Domain	1	107	109	57.7	1.4e-15	1	CL0037
QPB09502.1	79	424	77	436	PF13148.6	DUF3987	Family	3	349	365	134.3	5.1e-39	1	No_clan
QPB09513.1	49	88	11	89	PF17438.2	DUF5417	Family	51	90	91	20.6	0.00041	0	No_clan
QGH71890.1	9	146	6	158	PF00091.25	Tubulin	Domain	6	181	197	25.7	1.1e-05	0	CL0566
QGH71900.1	422	486	380	489	PF00623.20	RNA_pol_Rpb1_2	Domain	100	161	166	26.6	5.8e-06	1	No_clan
QGH71926.1	141	172	122	173	PF13392.6	HNH_3	Domain	15	45	46	27.1	2.6e-06	1	CL0263
QGH71948.1	108	185	90	235	PF12699.7	phiKZ_IP	Family	24	102	339	21.6	0.0001	0	No_clan
QGH71981.1	1150	1269	1149	1269	PF03382.14	DUF285	Family	2	121	121	117.4	2.9e-34	1	CL0022
QGH71981.1	1339	1424	1337	1431	PF03382.14	DUF285	Family	13	100	121	49	4.6e-13	1	CL0022
QGH71981.1	1435	1552	1434	1553	PF03382.14	DUF285	Family	2	119	121	107.8	2.7e-31	1	CL0022
QGH71981.1	1635	1712	1625	1717	PF03382.14	DUF285	Family	23	100	121	61.8	4.8e-17	1	CL0022
QGH71981.1	1721	1831	1719	1831	PF03382.14	DUF285	Family	4	114	121	95.1	2.4e-27	1	CL0022
QGH71981.1	1870	1949	1868	1958	PF03382.14	DUF285	Family	28	107	121	82	2.7e-23	1	CL0022
QGH71983.1	473	800	230	811	PF02463.19	SMC_N	Domain	63	206	220	31.2	1.4e-07	0	CL0023
QGH71985.1	58	139	54	182	PF01464.20	SLT	Domain	6	81	117	25.8	6.5e-06	1	CL0037
QGH71988.1	6	298	3	299	PF01653.18	DNA_ligase_aden	Domain	4	317	318	157	6.1e-46	1	CL0078
QGH71988.1	302	372	302	376	PF03120.16	DNA_ligase_OB	Domain	1	71	79	28.1	1.3e-06	0	CL0021
QGH71991.1	1	96	1	97	PF00075.24	RNase_H	Domain	49	142	143	87	1.3e-24	1	CL0219
QGH71995.1	28	77	7	77	PF13744.6	HTH_37	Domain	29	78	80	24.6	1.7e-05	0	CL0123
QGH71996.1	5	78	2	80	PF13744.6	HTH_37	Domain	8	79	80	25.6	8.5e-06	0	CL0123
QGH72028.1	59	106	57	107	PF13392.6	HNH_3	Domain	4	45	46	30.4	2.5e-07	1	CL0263
QGH72029.1	34	333	29	333	PF00268.21	Ribonuc_red_sm	Domain	8	279	279	156.8	7.9e-46	1	CL0044
QGH72046.1	5	68	3	73	PF11683.8	DUF3278	Family	27	90	130	23.6	4.2e-05	0	No_clan
QGH72047.1	11	396	9	396	PF00303.19	Thymidylat_synt	Domain	3	268	268	220.6	2e-65	1	No_clan
QGH72052.1	19	180	17	192	PF00186.19	DHFR_1	Domain	3	144	161	114.8	3e-33	1	CL0387
QGH72055.1	41	177	9	179	PF00574.23	CLP_protease	Domain	47	180	182	47.9	1.4e-12	1	CL0127
QGH72057.1	30	105	28	169	PF00118.24	Cpn60_TCP1	Family	4	76	491	51.4	6.5e-14	1	No_clan
QGH72059.1	3	187	2	187	PF00265.18	TK	Family	2	177	177	178.1	1.4e-52	1	CL0023
QGH72071.1	142	323	127	348	PF00176.23	SNF2_N	Family	52	250	350	33.9	1.4e-08	1	CL0023
QGH72071.1	505	607	497	607	PF00271.31	Helicase_C	Family	8	111	111	24.6	2.4e-05	1	CL0023
QGH72084.1	2107	2163	2097	2172	PF00182.19	Glyco_hydro_19	Domain	102	158	232	27.1	3.6e-06	1	CL0037
QGH72105.1	49	149	47	153	PF01966.22	HD	Family	3	118	122	28.1	1.8e-06	1	CL0237
QGH72111.1	400	450	397	479	PF14528.6	LAGLIDADG_3	Domain	4	57	83	28.1	1.9e-06	1	CL0324
QGH72112.1	7	173	7	197	PF02223.17	Thymidylate_kin	Domain	1	164	185	78.8	4.1e-22	1	CL0023
QGH72116.1	3	64	3	64	PF00462.24	Glutaredoxin	Domain	1	60	60	61	9.1e-17	1	CL0172
QGH72117.1	82	123	81	125	PF13392.6	HNH_3	Domain	3	44	46	37.3	1.7e-09	1	CL0263
QGH72118.1	8	73	8	74	PF11195.8	DUF2829	Family	1	71	72	65.2	4.7e-18	1	No_clan
QGJ86735.1	211	419	199	420	PF05100.12	Phage_tail_L	Family	14	205	206	151.8	1.5e-44	1	CL0249
QGJ86736.1	6	107	5	111	PF05939.13	Phage_min_tail	Family	2	105	108	54.3	1.5e-14	1	No_clan
QGJ86737.1	162	359	159	361	PF06791.13	TMP_2	Family	5	202	205	180.3	3.7e-53	1	No_clan
QGJ86737.1	732	806	731	806	PF09718.10	Tape_meas_lam_C	Domain	2	76	76	57.6	1e-15	1	No_clan
QGJ86738.1	3	127	1	129	PF08748.11	Phage_TAC_4	Domain	4	126	128	75.7	3.9e-21	1	CL0567
QGJ86739.1	60	220	58	222	PF08813.11	Phage_tail_3	Family	3	162	165	133.4	5.7e-39	1	CL0569
QGJ86740.1	6	141	6	141	PF13554.6	DUF4128	Family	1	128	128	45.4	7.5e-12	1	No_clan
QGJ86745.1	46	109	39	118	PF07926.12	TPR_MLP1_2 C	oiled-	coil	57	120	129	19.2 0.00	94	0 No_clan
QGJ86746.1	156	278	154	280	PF04233.14	Phage_Mu_F	Family	3	110	112	33.2	6.8e-08	1	No_clan
QGJ86747.1	270	411	270	412	PF13264.6	DUF4055	Family	1	134	135	96.4	1.5e-27	1	No_clan
QGJ86748.1	33	251	32	255	PF03237.15	Terminase_6	Domain	2	210	215	46.9	2.5e-12	1	CL0023
QGJ86748.1	327	428	271	432	PF17289.2	Terminase_6C	Domain	54	149	155	22.5	9.4e-05	1	CL0219
QGJ86750.1	140	182	129	208	PF15784.5	GPS2_interact	Family	20	62	89	21.1	0.00032	0	No_clan
QGJ86751.1	25	139	25	139	PF16677.5	GP3_package	Domain	1	113	113	29.2	7.8e-07	0	CL0123
QGJ86753.1	167	337	153	338	PF13481.6	AAA_25	Domain	22	192	194	66.8	1.9e-18	1	CL0023
QGJ86761.1	33	140	33	142	PF00959.19	Phage_lysozyme	Domain	1	106	109	26.4	7.4e-06	1	CL0037
QGJ86762.1	19	158	9	160	PF10721.9	DUF2514	Domain	11	159	161	53.9	2.1e-14	1	CL0331
QGJ86764.1	74	238	73	244	PF05869.11	Dam	Family	2	162	171	139.3	9.1e-41	1	No_clan
QGJ86767.1	85	187	83	189	PF08774.11	VRR_NUC	Domain	3	106	108	38.5	9.3e-10	1	CL0236
QGJ86768.1	317	420	313	421	PF00271.31	Helicase_C	Family	5	109	111	37	3.5e-09	1	CL0023
QGJ86770.1	36	75	36	78	PF08273.12	Prim_Zn_Ribbon	Domain	1	35	38	38.9	7.8e-10	1	CL0167
QGJ86772.1	37	322	35	326	PF12684.7	DUF3799	Domain	3	226	234	100.3	1.3e-28	1	CL0236
QGJ86773.1	11	136	10	172	PF04404.12	ERF	Family	2	133	153	91.8	3.8e-26	1	No_clan
QGJ86774.1	6	105	6	114	PF00436.25	SSB	Domain	1	99	104	127.3	2.2e-37	1	CL0021
QGJ86775.1	265	317	265	318	PF13884.6	Peptidase_S74	Domain	1	57	58	39.1	6.7e-10	1	No_clan
QGJ86778.1	340	498	338	503	PF13550.6	Phage-tail_3	Domain	3	159	164	46.9	2.6e-12	1	CL0504
QGJ86778.1	1533	1664	1533	1667	PF02018.17	CBM_4_9	Domain	1	132	138	48.2	1.3e-12	1	CL0202
QGJ86778.1	2177	2254	2177	2254	PF09327.11	DUF1983	Family	1	81	81	62.9	2.2e-17	1	No_clan
QGJ86779.1	7	90	5	91	PF06805.12	Lambda_tail_I	Family	3	85	86	43.4	3.1e-11	1	CL0072
QGJ86780.1	15	109	13	120	PF14464.6	Prok-JAB	Family	3	104	118	30.7	2.1e-07	1	CL0366
QGJ86780.1	131	241	124	242	PF00877.19	NLPC_P60	Family	3	104	105	50.4	1.8e-13	1	CL0125
QEG12070.1	25	273	24	276	PF03237.15	Terminase_6	Domain	2	211	215	107	1.1e-30	1	CL0023
QEG12070.1	291	464	289	469	PF17289.2	Terminase_6C	Domain	3	149	155	34	2.9e-08	1	CL0219
QEG12072.1	52	164	47	170	PF14550.6	Peptidase_S78_2	Family	6	113	120	48.5	8e-13	1	CL0201
QEG12075.1	15	326	12	327	PF03864.15	Phage_cap_E	Family	10	332	333	112.6	2.1e-32	1	CL0373
QEG12077.1	222	278	209	281	PF01391.18	Collagen	Repeat	1	57	60	28.5	9.2e-07	1	No_clan
QEG12077.1	629	672	624	678	PF01391.18	Collagen	Repeat	13	56	60	27.7	1.7e-06	1	No_clan
QEG12077.1	795	852	793	857	PF01391.18	Collagen	Repeat	1	58	60	30.7	1.9e-07	1	No_clan
QEG12079.1	35	70	32	75	PF01391.18	Collagen	Repeat	8	52	60	23	5e-05	0	No_clan
QEG12084.1	6	359	5	448	PF11863.8	DUF3383	Family	2	383	478	69.6	2.6e-19	1	No_clan
QEG12085.1	31	135	20	140	PF11681.8	DUF3277	Family	28	136	144	31.9	1e-07	1	No_clan
QEG12092.1	29	97	27	110	PF18352.1	Gp138_N	Domain	3	69	98	37.1	2.6e-09	1	CL0021
QEG12095.1	87	156	83	162	PF11041.8	DUF2612	Family	99	167	181	23.2	5.5e-05	0	No_clan
QEG12096.1	64	157	63	161	PF01442.18	Apolipoprotein	Domain	9	100	190	23.9	3.3e-05	0	No_clan
QEG12096.1	158	204	158	205	PF07484.12	Collar	Domain	1	56	57	47.5	1.3e-12	1	No_clan
QEG12096.1	316	380	315	390	PF02368.18	Big_2	Domain	3	66	79	27.8	1.7e-06	1	CL0159
QEG12096.1	400	460	397	472	PF02368.18	Big_2	Domain	4	66	79	32.1	8e-08	1	CL0159
QEG12097.1	70	166	18	168	PF02413.17	Caudo_TAP	Family	25	127	130	40.6	2.5e-10	1	CL0348
QEG12107.1	80	103	78	109	PF01391.18	Collagen	Repeat	31	54	60	21.7	0.00013	0	No_clan
QEG12130.1	522	809	455	828	PF00476.20	DNA_pol_A	Family	64	348	376	54	1.3e-14	1	No_clan
QEG12136.1	76	201	61	204	PF13385.6	Laminin_G_3	Domain	11	147	152	47.4	2.2e-12	1	CL0004
QEG12139.1	6	57	5	58	PF14354.6	Lar_restr_allev	Family	2	61	62	32.4	9.1e-08	1	CL0167
YP_0091963	45.1	37	333	36	336 PF1470	0.6 RPOL_N	Do	main	2	333	336	76.0 3.5e	-21	1 No_clan
YP_0091963	45.1	461	892	461	893 PF0094	0.19 RNA_pol	Fa	mily	1	413	414 3	57.0 1.2e-	106	1 No_clan
YP_0091963	46.1	18	86	4	99 PF1551	1.6 CENP-T_C	Do	main	30	93	108	22.5 9.3e	-5	0 CL0012
YP_0091963	47.1	19	252	19	252 PF0106	8.21 DNA_ligase_A_M	Do	main	1	204	204 1	10.8 6.7e	-32	1 CL0078
YP_0091963	47.1	253	360	253	361 PF1787	9.1 DNA_ligase_C	Do	main	1	108	109 1	63.6 1.2e	-48	1 CL0021
YP_0091963	49.1	1	66	1	67 PF0672	6.12 BC10	Fa	mily	1	64	65	50.5 1.8e	-13	1 No_clan
YP_0091963	50.1	55	117	55	118 PF1175	3.8 DUF3310	Fa	mily	1	59	60	73.9 8.8e	-21	1 No_clan
YP_0091963	51.1	3	48	3	48 PF1685	7.5 RNA_pol_inhib	Do	main	1	47	47	56.8 1.3e	-15	1 No_clan
YP_0091963	53.1	1	147	1	149 PF0536	7.11 Phage_endo_I	Do	main	1	147	149 2	77.1 2.4e	-83	1 CL0236
YP_0091963	55.1	11	132	8	133 PF0151	0.25 Amidase_2	Do	main	4	124	126	64.3 1.4e	-17	1 No_clan
YP_0091963	57.1	162	249	162	250 PF1315	5.6 Toprim_2	Fa	mily	1	89	90	38.6 1.1e	-9	1 CL0413
YP_0091963	57.1	298	516	296	536 PF0379	6.15 DnaB_C	Do	main	4	216	255	60.7 1.3e	-16	1 CL0023
YP_0091963	58.1	33	101	33	101 PF1756	5.2 DUF5471	Fa	mily	1	69	70	36.3 5.2e	-9	1 No_clan
YP_0091963	59.1	5	70	1	85 PF1757	4.2 TA_inhibitor	Fa	mily	6	72	89	85.2 2.3e	-24	1 No_clan
YP_0091963	61.1	338	705	323	706 PF0047	6.20 DNA_pol_A	Fa	mily	29	375	376 1	71.6 2.5e	-50	1 No_clan
YP_0091963	66.1	1	75	1	76 PF1091	1.8 DUF2717	Fa	mily	1	76	77	53.5 1.4e	-14	1 No_clan
YP_0091963	67.1	1	60	1	61 PF1757	0.2 DUF5476	Fa	mily	1	61	62	90.3 7.6e	-26	1 No_clan
YP_0091963	69.1	4	82	1	82 PF1165	3.8 VirionAssem_T7	Fa	mily	19	99	99	41.2 1.8e	-10	1 No_clan
YP_0091963	70.1	20	479	19	485 PF1223	6.8 Head-tail_con	Fa	mily	2	476	481 3	29.2 3.3e	-98	1 No_clan
YP_0091963	71.1	160	281	160	282 PF0539	6.11 Phage_T7_Capsi	d Fa	mily	1	122	123 1	77.7 1e	-52	1 No_clan
YP_0091963	73.1	26	193	26	193 PF1721	2.3 Tube	Fa	mily	1	169	169 1	67.9 2e	-49	1 CL0643
YP_0091963	75.1	38	123	38	123 PF1109	0.8 DUF2833	Fa	mily	1	86	86 1	39.5 3.5e	-41	1 No_clan
QEG12150.1	295	485	289	558	PF03796.15	DnaB_C	Domain	10	180	255	18.6	0.00095	0	CL0023
QEG12158.1	5	56	5	57	PF09926.9	DUF2158	Family	1	51	52	41.9	6e-11	1	No_clan
QEG12160.1	16	151	5	203	PF05970.14	PIF1	Family	20	161	364	87.6	9.1e-25	1	CL0023
QEG12163.1	90	200	90	200	PF07486.12	Hydrolase_2	Family	1	104	104	80.7	1.3e-22	1	No_clan
QEG12165.1	31	151	30	155	PF01661.21	Macro	Domain	2	114	118	25.8	8.7e-06	1	CL0223
QEG12190.1	15	194	2	197	PF06682.12	SARAF	Family	162	328	331	20.6	0.00029	0	No_clan
QEG12190.1	36	200	36	203	PF06693.11	DUF1190	Family	1	159	161	121.1	5.5e-35	1	No_clan
QEG12192.1	114	350	81	365	PF13203.6	DUF2201_N	Domain	58	259	273	60.2	2.3e-16	1	CL0126
QEG12192.1	382	513	381	515	PF09967.9	DUF2201	Domain	3	121	123	34	2.6e-08	1	CL0128
QEG12242.1	1	119	1	122	PF06919.11	Phage_T4_Gp30_7	Family	1	117	121	62.2	5e-17	1	No_clan
QEG12287.1	21	158	18	174	PF10127.9	RlaP	Family	4	142	245	69.7	2.7e-19	1	CL0260
QEG12293.1	3	123	3	123	PF01743.20	PolyA_pol	Domain	1	126	126	70.5	1.7e-19	1	CL0260
QEG12293.1	228	308	227	339	PF01966.22	HD	Family	2	94	122	29.8	5.5e-07	1	CL0237
QEG12297.1	46	130	29	175	PF00574.23	CLP_protease	Domain	39	125	182	30.2	3.7e-07	1	CL0127
QEG12300.1	7	53	2	61	PF02481.15	DNA_processg_A	Family	48	94	210	19.6	0.00042	0	CL0349
QEG12301.1	37	240	36	242	PF02562.16	PhoH	Domain	2	203	205	200.2	2.5e-59	1	CL0023
QEG12302.1	55	121	54	121	PF13539.6	Peptidase_M15_4	Family	2	67	67	67.7	9.2e-19	1	CL0170
QEG12304.1	4	68	3	68	PF00462.24	Glutaredoxin	Domain	2	60	60	56.2	2.9e-15	1	CL0172
QEG12307.1	43	333	39	333	PF00268.21	Ribonuc_red_sm	Domain	7	279	279	135.2	2.9e-39	1	CL0044
QEG12309.1	4	90	4	90	PF03477.16	ATP-cone	Domain	1	86	86	58.3	8.4e-16	1	No_clan
QEG12309.1	140	217	139	218	PF00317.21	Ribonuc_red_lgN	Domain	2	82	83	47.2	1.6e-12	1	No_clan
QEG12309.1	221	658	221	662	PF02867.15	Ribonuc_red_lgC	Family	1	428	524	342.5	3.9e-102	1	CL0339
QEG12309.1	663	731	659	732	PF02867.15	Ribonuc_red_lgC	Family	462	523	524	25	6.5e-06	1	CL0339
QEG12312.1	28	187	26	188	PF02511.15	Thy1	Family	57	187	188	24.5	2e-05	1	No_clan
QEG12314.1	65	186	20	198	PF06941.12	NT5C	Family	40	153	180	25.7	9e-06	1	CL0137
QEG12317.1	144	246	139	248	PF00929.24	RNase_T	Family	49	153	165	27.2	5e-06	1	CL0219
QEG12319.1	24	102	14	103	PF02945.15	Endonuclease_7	Domain	12	81	82	27.8	1.7e-06	1	CL0263
QEG12326.1	10	166	9	168	PF08719.11	DUF1768	Domain	2	159	161	123.6	8.6e-36	1	No_clan
QEG12335.1	1	37	1	39	PF09723.10	Zn-ribbon_8	Domain	1	38	40	40.2	2.7e-10	1	CL0167
QEG12336.1	44	111	38	112	PF03819.17	MazG	Domain	9	73	74	36.2	5.1e-09	1	CL0231
QEG12338.1	140	334	133	334	PF01068.21	DNA_ligase_A_M	Domain	11	204	204	32.8	5.2e-08	1	CL0078
QEG12338.1	355	405	350	424	PF14743.6	DNA_ligase_OB_2	Domain	9	56	66	35.2	9e-09	1	CL0021
QEG12346.1	68	101	57	110	PF01978.19	TrmB	Domain	31	64	68	21.2	0.0002	0	CL0123
QEG12347.1	2	112	1	118	PF13793.6	Pribosyltran_N	Domain	16	108	116	29.8	4.6e-07	1	CL0533
QEG12347.1	160	250	147	271	PF00156.27	Pribosyltran	Domain	29	124	159	45.1	7.4e-12	1	CL0533
QEG12348.1	18	125	16	125	PF18127.1	DUF5598	Domain	3	98	98	28.5	1.6e-06	1	No_clan
QEG12348.1	446	585	410	587	PF04095.16	NAPRTase	Family	127	239	241	74.8	7.9e-21	1	CL0036
QEG12362.1	12	93	8	95	PF14216.6	DUF4326	Family	7	81	83	80.5	1.2e-22	1	No_clan
QEG13045.1	48	197	44	199	PF02518.26	HATPase_c	Domain	5	110	112	37.8	2.2e-09	1	CL0025
QEG13045.1	266	392	230	394	PF00204.25	DNA_gyraseB	Domain	44	172	174	51.9	5.8e-14	1	CL0329
QEG13045.1	529	613	526	614	PF16898.5	TOPRIM_C	Family	3	95	128	22	0.00015	0	No_clan
QEG13048.1	333	496	333	497	PF13472.6	Lipase_GDSL_2	Domain	2	177	179	67.8	1.6e-18	1	CL0264
QEG13051.1	1	43	1	43	PF09723.10	Zn-ribbon_8	Domain	1	40	40	39.9	3.4e-10	1	CL0167
QEG13070.1	184	226	166	232	PF08275.11	Toprim_N	Domain	72	114	128	24	3.2e-05	1	No_clan
QEG13071.1	101	147	88	152	PF07068.11	Gp23	Family	53	98	509	21.4	9.2e-05	1	CL0373
QEG13076.1	175	409	172	423	PF03796.15	DnaB_C	Domain	5	237	255	58.3	7.2e-16	1	CL0023
QEG13077.1	55	111	55	111	PF11113.8	Phage_head_chap	Family	1	56	56	80.1	9.2e-23	1	No_clan
QEG13078.1	38	266	23	267	PF00154.21	RecA	Family	36	262	263	40.5	2.1e-10	1	CL0023
QEG13080.1	1	38	1	38	PF09198.10	T4-Gluco-transf	Domain	1	38	38	54.6	5.4e-15	1	CL0113
QEG13080.1	266	327	253	342	PF13524.6	Glyco_trans_1_2	Domain	5	66	92	26	9.1e-06	1	CL0113
QEG13082.1	37	235	24	247	PF00303.19	Thymidylat_synt	Domain	19	220	268	54.1	1.2e-14	1	No_clan
QEG13085.1	183	293	96	293	PF03104.19	DNA_pol_B_exo1	Family	233	337	337	59.1	3.9e-16	1	CL0219
QEG13085.1	368	775	363	788	PF00136.21	DNA_pol_B	Family	18	350	459	94.6	5.4e-27	1	CL0194
QEG13088.1	1	120	1	120	PF01818.17	Translat_reg	Domain	1	121	121	189.6	1.5e-56	1	No_clan
QEG13089.1	37	173	37	173	PF16790.5	Phage_clamp_A	Domain	1	137	137	176.8	2.9e-52	1	No_clan
QEG13090.1	46	155	46	159	PF00004.29	AAA	Domain	1	127	132	60.1	3e-16	1	CL0023
QEG13091.1	1	109	1	109	PF02916.15	DNA_PPF	Domain	1	116	116	80.6	1.1e-22	1	CL0060
QEG13091.1	116	222	115	222	PF09116.10	gp45-slide_C	Domain	2	105	105	151	9.7e-45	1	CL0060
QEG13092.1	9	119	9	120	PF10789.9	Phage_RpbA	Family	1	107	108	128.5	1e-37	1	No_clan
QEG13093.1	11	63	8	63	PF17470.2	Gp45_2	Family	3	57	57	77.6	5.3e-22	1	No_clan
QEG13094.1	8	244	8	249	PF13476.6	AAA_23	Domain	1	198	200	62	1.1e-16	1	CL0023
QEG13094.1	270	394	260	405	PF13166.6	AAA_13	Domain	344	470	713	21.7	6.8e-05	0	CL0023
QEG13095.1	1	111	1	212	PF00149.28	Metallophos	Domain	1	91	204	29.1	1.3e-06	1	CL0163
QEG13096.1	46	82	45	82	PF17588.2	DUF5486	Family	2	38	53	25.8	7.3e-06	0	No_clan
QEG13098.1	35	101	32	101	PF10849.8	DUF2654	Family	4	70	70	87.4	5.3e-25	1	No_clan
QEG13099.1	3	67	3	70	PF17595.2	DUF5491	Family	1	65	68	94.1	4.7e-27	1	No_clan
QEG13103.1	1	73	1	76	PF17599.2	DUF5495	Family	1	67	87	32.8	6.1e-08	1	No_clan
QEG13106.1	19	82	9	83	PF00462.24	Glutaredoxin	Domain	8	59	60	22.6	9.2e-05	0	CL0172
QEG13109.1	12	145	12	146	PF13353.6	Fer4_12	Domain	1	138	139	150.4	3.7e-44	1	CL0344
QEG13109.1	22	92	20	152	PF04055.21	Radical_SAM	Domain	3	84	167	29.4	9.3e-07	0	CL0036
QEG13110.1	21	606	21	606	PF13597.6	NRDD	Family	1	561	561	543.2	7.8e-163	1	CL0339
QEG13111.1	8	97	1	97	PF02945.15	Endonuclease_7	Domain	11	82	82	76	1.6e-21	1	CL0263
QEG13111.1	104	157	104	157	PF09124.10	Endonuc-dimeris	Domain	1	54	54	82.5	1.7e-23	1	CL0306
QEG13112.1	5	148	3	149	PF10465.9	Inhibitor_I24	Family	3	139	140	54.9	9.2e-15	1	No_clan
QEG13116.1	13	75	3	80	PF00462.24	Glutaredoxin	Domain	7	54	60	20	0.00057	0	CL0172
QEG13133.1	8	46	7	47	PF17583.2	DUF5484	Family	2	41	43	54.2	8.2e-15	1	No_clan
QEG13138.1	7	136	1	176	PF10127.9	RlaP	Family	24	144	245	46.7	2.9e-12	1	CL0260
QEG13147.1	40	71	36	72	PF01258.17	zf-dskA_traR	Family	4	35	36	40.5	1.8e-10	1	CL0167
QEG13156.1	2	186	2	186	PF00265.18	TK	Family	1	177	177	188.1	1.2e-55	1	CL0023
QEG13158.1	22	132	21	134	PF01661.21	Macro	Domain	2	116	118	25.3	1.2e-05	1	CL0223
QEG13192.1	9	143	8	144	PF08010.11	Phage_30_3	Family	2	137	138	196.1	2e-58	1	No_clan
QEG13204.1	1	72	1	76	PF17594.2	GP57	Family	1	71	75	30.3	2.6e-07	1	No_clan
QEG13206.1	14	164	11	165	PF06841.12	Phage_T4_gp19	Family	4	133	134	40.3	2.6e-10	1	CL0569
QEG13209.1	56	139	53	139	PF08722.11	Tn7_Tnp_TnsA_N	Domain	16	88	88	19.9	0.00063	0	CL0236
QEG13210.1	1	186	1	187	PF11246.8	Phage_gp53	Family	1	188	189	247.2	9e-74	1	CL0187
QEG13211.1	33	173	33	173	PF06714.11	Gp5_OB	Domain	1	144	144	195.4	5.2e-58	1	No_clan
QEG13211.1	197	325	196	325	PF00959.19	Phage_lysozyme	Domain	2	109	109	65	7.2e-18	1	CL0037
QEG13211.1	533	555	533	556	PF06715.12	Gp5_C	Repeat	1	23	24	24.1	2.4e-05	1	CL0606
QEG13213.1	55	98	50	98	PF05488.13	PAAR_motif	Motif	6	52	70	24.1	3.1e-05	0	No_clan
QEG13216.1	10	336	10	336	PF09215.10	Phage-Gp8	Domain	1	334	334	532.2	4.5e-160	1	CL0187
QEG13217.1	7	244	7	260	PF07880.11	T4_gp9_10	Family	1	252	285	210.9	2.7e-62	1	CL0187
QEG13218.1	2	265	2	265	PF07880.11	T4_gp9_10	Family	1	285	285	228.3	1.4e-67	1	CL0187
QEG13219.1	6	219	2	220	PF08677.10	GP11	Family	12	226	227	121.7	3.1e-35	1	No_clan
QEG13220.1	248	310	246	320	PF09089.10	gp12-short_mid	Domain	3	70	81	52.8	3.4e-14	1	CL0606
QEG13220.1	333	391	333	391	PF07484.12	Collar	Domain	1	57	57	66.1	2e-18	1	No_clan
QEG13220.1	429	515	423	515	PF14928.6	S_tail_recep_bd	Domain	8	104	104	66.5	2.7e-18	1	No_clan
QEG13221.1	370	461	370	462	PF07921.12	Fibritin_C	Family	1	92	93	93	9.2e-27	1	No_clan
QEG13223.1	5	260	2	262	PF11649.8	T4_neck-protein	Family	10	276	278	377.9	2.8e-113	1	No_clan
QEG13224.1	1	236	1	236	PF16724.5	T4-gp15_tss	Domain	1	234	234	354.6	2.7e-106	1	No_clan
QEG13225.1	3	149	2	149	PF11053.8	DNA_Packaging	Family	2	157	157	221.8	3.9e-66	1	No_clan
QEG13226.1	158	369	157	371	PF03237.15	Terminase_6	Domain	2	213	215	142	2.1e-41	1	CL0023
QEG13226.1	399	572	398	573	PF17289.2	Terminase_6C	Domain	2	154	155	133.2	7.9e-39	1	CL0219
QEG13227.1	166	344	96	345	PF17481.2	Phage_sheath_1N	Domain	5	103	104	69.1	3.7e-19	1	No_clan
QEG13227.1	349	541	348	541	PF04984.14	Phage_sheath_1	Domain	2	168	168	144.1	3.6e-42	1	No_clan
QEG13227.1	546	644	543	645	PF17482.2	Phage_sheath_1C	Domain	4	103	104	63.2	1.8e-17	1	No_clan
QEG13228.1	21	160	17	163	PF06841.12	Phage_T4_gp19	Family	5	131	134	42.5	5.3e-11	1	CL0569
QEG13229.1	10	509	10	510	PF07230.11	Peptidase_S80	Family	1	502	503	862.4	7.4e-260	1	No_clan
QEG13230.1	1	80	1	80	PF17634.2	GP67	Family	1	80	80	59.8	2.5e-16	1	No_clan
QEG13232.1	6	189	6	190	PF03420.13	Peptidase_S77	Family	1	184	185	361.8	6.1e-109	1	CL0201
QEG13234.1	7	500	7	500	PF07068.11	Gp23	Family	1	509	509	919.1	7.4e-277	1	CL0373
QEG13235.1	141	396	5	402	PF07068.11	Gp23	Family	238	502	509	44	1.3e-11	1	CL0373
QEG13237.1	30	226	29	226	PF09414.10	RNA_ligase	Family	2	161	161	81	1.2e-22	1	CL0078
QEG13237.1	246	319	244	322	PF18043.1	T4_Rnl2_C	Domain	3	79	82	60.9	9.7e-17	1	No_clan
QEG13240.1	3	62	1	63	PF11242.8	DUF2774	Family	3	62	63	67.7	7.2e-19	1	No_clan
QEG13243.1	142	271	125	275	PF04851.15	ResIII	Family	23	167	171	46.7	3.4e-12	1	CL0023
QEG13243.1	350	454	342	455	PF00271.31	Helicase_C	Family	9	110	111	28.9	1.1e-06	1	CL0023
QEG13244.1	20	70	20	74	PF11637.8	UvsW	Family	1	53	56	91.7	2.2e-26	1	No_clan
QEG13245.1	12	62	11	63	PF10886.8	DUF2685	Family	2	54	55	103.2	6e-30	1	No_clan
QEG13246.1	9	136	9	137	PF11056.8	UvsY	Family	1	128	129	167.4	1.8e-49	1	No_clan
QEG13247.1	29	116	26	117	PF04965.14	GPW_gp25	Domain	4	94	95	62.2	3e-17	1	No_clan
QEG13248.1	5	206	5	207	PF12322.8	T4_baseplate	Family	1	204	205	203.7	2.1e-60	1	No_clan
QEG13249.1	5	201	5	201	PF12322.8	T4_baseplate	Family	1	205	205	206.3	3.4e-61	1	No_clan
QEG13250.1	5	199	5	199	PF09097.10	Phage-tail_1	Domain	1	196	196	342.5	7.1e-103	1	CL0504
QEG13250.1	202	374	202	374	PF09096.10	Phage-tail_2	Domain	1	173	173	269.7	1.1e-80	1	CL0504
QEG13251.1	4	127	1	134	PF12322.8	T4_baseplate	Family	5	145	205	19.8	0.00045	0	No_clan
QEG13251.1	13	166	13	166	PF11110.8	Phage_hub_GP28	Family	1	154	154	200.8	1.1e-59	1	No_clan
QEG13253.1	15	343	3	343	PF11091.8	T4_tail_cap	Family	17	348	348	489.9	3.5e-147	1	No_clan
QEG13254.1	152	247	136	250	PF06841.12	Phage_T4_gp19	Family	47	131	134	27.5	2.3e-06	0	CL0569
QEG13255.1	1	96	1	96	PF17602.2	DUF5498	Family	1	96	96	52.7	4.4e-14	1	No_clan
QEG13256.1	380	641	379	642	PF03496.14	ADPrib_exo_Tox	Family	2	196	197	129.9	7.3e-38	1	CL0084
QEG13258.1	135	365	135	365	PF01068.21	DNA_ligase_A_M	Domain	1	204	204	113	1.4e-32	1	CL0078
QEG13266.1	19	138	19	138	PF06919.11	Phage_T4_Gp30_7	Family	1	121	121	131.2	2.1e-38	1	No_clan
QEG13268.1	1	120	1	122	PF06019.11	Phage_30_8	Family	1	121	123	165.9	3.3e-49	1	No_clan
QEG13272.1	12	114	12	114	PF00166.21	Cpn10	Domain	1	93	93	33.2	4e-08	1	CL0296
QEG13273.1	25	98	24	99	PF10902.8	WYL_2	Family	2	73	74	53.3	2.7e-14	1	CL0654
QEG13275.1	3	143	1	143	PF00383.23	dCMP_cyt_deam_1	Family	4	101	101	128	1.1e-37	1	CL0109
QEG13281.1	5	132	4	143	PF13671.6	AAA_33	Domain	2	127	143	54.7	1.2e-14	1	CL0023
QEG13281.1	118	219	77	272	PF03767.14	Acid_phosphat_B	Family	43	151	230	23.2	4.2e-05	0	CL0137
QEG13288.1	2	167	1	167	PF17527.2	ALC	Family	3	167	167	188.4	7.4e-56	1	No_clan
QEG13289.1	51	247	51	247	PF09511.10	RNA_lig_T4_1	Family	1	220	220	79.9	2.4e-22	1	No_clan
QEG13290.1	35	68	33	106	PF01541.24	GIY-YIG	Domain	3	37	78	24.1	3.1e-05	1	CL0418
QEG13291.1	33	334	28	338	PF00268.21	Ribonuc_red_sm	Domain	9	269	279	110.3	1.1e-31	1	CL0044
QEG13294.1	1	87	1	87	PF03477.16	ATP-cone	Domain	1	86	86	50.1	3e-13	1	No_clan
QEG13294.1	137	213	136	214	PF00317.21	Ribonuc_red_lgN	Domain	2	82	83	48.7	5.5e-13	1	No_clan
QEG13294.1	217	724	217	725	PF02867.15	Ribonuc_red_lgC	Family	1	523	524	371	8.7e-111	1	CL0339
QEG13295.1	5	83	4	84	PF14216.6	DUF4326	Family	2	82	83	70.3	1.7e-19	1	No_clan
QEG13297.1	2	286	2	286	PF00303.19	Thymidylat_synt	Domain	1	268	268	329.9	9e-99	1	No_clan
QEG13300.1	19	170	13	196	PF00186.19	DHFR_1	Domain	11	137	161	63.3	2e-17	1	CL0387
QEG13309.1	39	239	39	239	PF08804.10	gp32	Domain	1	211	211	191.3	2.1e-56	1	CL0021
QEG13310.1	14	106	14	106	PF08993.10	T4_Gp59_N	Domain	1	93	93	164.1	7.4e-49	1	No_clan
QEG13310.1	113	216	113	216	PF08994.10	T4_Gp59_C	Domain	1	104	104	150.4	2.1e-44	1	No_clan
QEG13311.1	35	106	35	106	PF16805.5	Trans_coact	Domain	1	69	69	95.2	1.9e-27	1	No_clan
QEG13312.1	24	89	24	90	PF11126.8	Phage_DsbA	Family	1	66	67	105.3	1.4e-30	1	No_clan
QEG13313.1	67	185	23	193	PF02739.16	5_3_exonuc_N	Domain	42	153	159	55.9	4.5e-15	1	CL0280
QEG13313.1	191	312	191	312	PF09293.10	RNaseH_C	Domain	1	124	124	161.1	1.4e-47	1	CL0464
QEG13315.1	59	146	58	150	PF15711.5	ILEI	Domain	2	82	89	22.9	8.8e-05	0	No_clan
QEG13317.1	772	822	772	822	PF13884.6	Peptidase_S74	Domain	1	58	58	41.1	1.6e-10	1	No_clan
QEG13318.1	1	260	1	260	PF05268.11	GP38	Family	1	260	260	242.4	6.3e-72	1	No_clan
QEG13319.1	14	217	9	217	PF11031.8	Phage_holin_T	Family	6	216	216	221.1	1.1e-65	1	No_clan
QEG13320.1	2	81	1	81	PF09010.10	AsiA	Domain	2	85	85	96.7	6.5e-28	1	No_clan
QEG13328.1	18	112	18	113	PF09114.10	MotA_activ	Domain	1	94	95	123.2	3.6e-36	1	CL0123
QEG13328.1	123	225	123	227	PF09158.10	MotCF	Domain	1	101	103	121.5	1.3e-35	1	No_clan
QEG13330.1	43	455	43	457	PF00521.20	DNA_topoisoIV	Family	1	424	426	268.5	1e-79	1	No_clan
QEG13333.1	3	148	2	148	PF06591.11	Phage_T4_Ndd	Family	2	152	152	220.6	7.6e-66	1	No_clan
YP_0096661	72.1	49	88	10	89 PF1743	8.2 DUF5417	Fa	mily	51	90	91	20.2 0.00	55	0 No_clan
YP_0096661	82.1	79	424	77	436 PF1314	8.6 DUF3987	Fa	mily	3	349	365 1	34.6 4.1e	-39	1 No_clan
YP_0096661	85.1	37	148	37	149 PF0095	9.19 Phage_lysozyme	Do	main	1	107	109	57.7 1.4e	-15	1 CL0037
YP_0096661	87.1	5	44	1	52 PF0549	6.12 RuvB_N	Do	main	36	75	159	20.0 0.00	45	0 CL0023
YP_0096661	88.1	3	121	1	159 PF0376	7.14 Acid_phosphat_	B Fa	mily	72	195	230	37.5 1.8e	-9	1 CL0137
YP_0096661	89.1	2	37	1	42 PF0828	1.12 Sigma70_r4_2	Do	main	11	46	54	23.1 4.4e	-5	0 CL0123
YP_0096661	89.1	226	326	164	338 PF1285	0.7 Metallophos_2	Do	main	52	135	165	19.6 0.00	84	0 CL0163
YP_0096661	93.1	58	218	57	245 PF0586	9.11 Dam	Fa	mily	2	149	171 1	82.7 4e	-54	1 No_clan
YP_0096661	95.1	31	126	22	127 PF0877	4.11 VRR_NUC	Do	main	10	107	108	44.7 1.1e	-11	1 CL0236
YP_0096661	96.1	327	426	318	427 PF0027	1.31 Helicase_C	Fa	mily	9	109	111	35.9 7.7e	-9	1 CL0023
YP_0096661	97.1	49	90	47	92 PF1454	9.6 P22_Cro	Do	main	3	42	60	26.2 5.4e	-6	0 CL0123
YP_0096661	98.1	34	72	34	75 PF0827	3.12 Prim_Zn_Ribbon	Do	main	1	37	38	40.2 2.9e	-10	1 CL0167
YP_0096661	99.1	48	324	31	331 PF1268	4.7 DUF3799	Do	main	25	227	234	58.0 1.1e	-15	1 CL0236
YP_0096662	0.1	11	139	10	181 PF0440	4.12 ERF	Fa	mily	2	139	153	89.3 2.3e	-25	1 No_clan
YP_0096662	4.1	341	505	339	507 PF1355	0.6 Phage-tail_3	Do	main	3	162	164	67.4 1.3e	-18	1 CL0504
YP_0096662	4.1	991	1070	990	1070 PF0932	7.11 DUF1983	Fa	mily	2	81	81	73.9 8.4e	-21	1 No_clan
YP_0096662	5.1	6	87	5	88 PF0680	5.12 Lambda_tail_I	Fa	mily	3	84	86	54.1 1.5e	-14	1 CL0072
YP_0096662	6.1	13	108	8	117 PF1446	4.6 Prok-JAB	Fa	mily	7	110	118	51.6 7e	-14	1 CL0366
YP_0096662	6.1	123	233	122	236 PF0087	7.19 NLPC_P60	Fa	mily	2	102	105	47.6 1.3e	-12	1 CL0125
YP_0096662	7.1	43	258	43	260 PF0510	0.12 Phage_tail_L	Fa	mily	1	204	206 1	38.6 1.6e	-40	1 CL0249
YP_0096662	8.1	3	110	2	110 PF0593	9.13 Phage_min_tail	Fa	mily	2	108	108	68.8 4.5e	-19	1 No_clan
YP_0096662	9.1	212	371	211	391 PF0679	1.13 TMP_2	Fa	mily	2	163	205 1	12.4 2.2e	-32	1 No_clan
YP_0096662	9.1	707	780	706	781 PF0971	8.10 Tape_meas_lam_	C Do	main	2	75	76	77.5 6.3e	-22	1 No_clan
YP_0096662	10.1	50	127	49	128 PF0880	9.11 DUF1799	Do	main	2	79	80	57.5 1.1e	-15	1 No_clan
YP_0096662	11.1	21	125	21	125 PF0874	8.11 Phage_TAC_4	Do	main	1	128	128	80.1 1.8e	-22	1 CL0567
YP_0096662	12.1	52	210	51	214 PF0881	3.11 Phage_tail_3	Fa	mily	2	160	165 1	72.9 3.9e	-51	1 CL0569
YP_0096662	13.1	104	226	97	229 PF0881	3.11 Phage_tail_3	Fa	mily	41	162	165 1	16.2 1e	-33	1 CL0569
YP_0096662	14.1	10	129	4	130 PF1355	4.6 DUF4128	Fa	mily	7	126	128	77.6 8.3e	-22	1 No_clan
YP_0096662	15.1	20	111	7	111 PF0488	3.12 HK97-gp10_like	Fa	mily	15	81	81	20.2 0.00	87	0 CL0348
YP_0096662	17.1	13	117	12	117 PF1326	2.6 DUF4054	Fa	mily	2	107	107	72.8 2e	-20	1 No_clan
YP_0096662	19.1	83	319	81	319 PF0995	0.9 DUF2184	Fa	mily	3	251	251 1	72.7 8.6e	-51	1 CL0373
YP_0096662	21.1	16	133	14	144 PF0997	9.9 DUF2213	Fa	mily	3	132	168	59.2 4.8e	-16	1 No_clan
YP_0096662	21.1	160	187	152	193 PF0997	9.9 DUF2213	Fa	mily	133	160	168	24.9 1.6e	-5	1 No_clan
YP_0096662	22.1	196	244	144	246 PF0423	3.14 Phage_Mu_F	Fa	mily	59	110	112	26.6 8e	-6	0 No_clan
YP_0096662	23.1	35	374	34	375 PF0638	1.11 DUF1073	Fa	mily	2	355	357 2	26.4 4.2e	-67	1 No_clan
YP_0096662	24.1	355	508	355	512 PF1728	9.2 Terminase_6C	Do	main	1	151	155	47.8 1.6e	-12	1 CL0219
YP_0096662	25.1	34	134	31	140 PF1667	7.5 GP3_package	Do	main	4	98	113	53.2 2.8e	-14	1 CL0123
YP_0096662	31.1	99	190	99	191 PF0444	7.12 DUF550	Fa	mily	1	92	97 1	12.0 1.1e	-32	1 CL0231
YP_0096069	18.1	50	150	44	167 PF1358	9.6 HATPase_c_3	Do	main	7	106	137	26.4 5.1e	-6	1 CL0025
YP_0096069	20.1	25	98	8	109 PF1026	3.9 SprT-like	Do	main	18	102	113	39.7 3.6e	-10	1 CL0126
YP_0096069	21.1	24	415	24	424 PF0052	1.20 DNA_topoisoIV	Fa	mily	1	419	426 2	72.4 6.6e	-81	1 No_clan
YP_0096069	22.1	68	210	65	212 PF0251	8.26 HATPase_c	Do	main	4	110	112	55.1 9.7e	-15	1 CL0025
YP_0096069	22.1	277	402	240	409 PF0020	4.25 DNA_gyraseB	Do	main	42	169	174	57.9 8.7e	-16	1 CL0329
YP_0096069	22.1	432	528	432	540 PF0175	1.22 Toprim	Fa	mily	1	89	103	20.0 0.00	61	0 CL0413
YP_0096069	22.1	540	625	538	632 PF1689	8.5 TOPRIM_C	Fa	mily	3	97	128	29.9 5.4e	-7	1 No_clan
YP_0096069	23.1	1	39	1	40 PF0972	3.10 Zn-ribbon_8	Do	main	1	39	40	41.8 8.5e	-11	1 CL0167
YP_0096069	34.1	40	88	40	88 PF0147	6.20 LysM	Do	main	1	44	44	36.2 4.7e	-9	1 CL0187
YP_0091963	78.1	15	124	14	130 PF0146	4.20 SLT	Do	main	2	110	117	98.2 2.2e	-28	1 CL0037
YP_0091963	79.1	5	163	2	166 PF0390	6.14 Phage_T7_tail	Fa	mily	3	152	157 1	48.1 1.6e	-43	1 No_clan
YP_0091963	79.1	140	170	140	177 PF0566	2.14 YadA_stalk	M	otif	1	31	43	27.4 3.3e	-6	0 No_clan
YP_0091963	79.1	498	646	497	655 PF1322	9.6 Beta_helix	Fa	mily	2	135	158	30.3 3.3e	-7	1 CL0268
YP_0091963	80.1	36	64	31	80 PF1270	8.7 Pectate_lyase_	3 Fa	mily	6	34	215	19.2 0.00	89	0 CL0268
YP_0091963	81.1	4	63	4	64 PF1074	6.9 Phage_holin_2_	2 Fa	mily	1	55	56	88.0 2.3e	-25	1 CL0563
YP_0091963	82.1	3	81	1	81 PF1112	3.8 DNA_Packaging_	2 Fa	mily	4	82	82 1	05.1 1.6e	-30	1 No_clan
YP_0091963	83.1	62	157	46	164 PF0324	5.13 Phage_lysis	Do	main	20	119	126	26.2 7e	-6	1 CL0331
YP_0091913	91.1	8	59	2	59 PF1360	0.6 DUF4140	Fa	mily	48	98	98	21.0 0.00	34	0 No_clan
YP_0091913	92.1	28	204	18	231 PF0017	6.23 SNF2_N	Fa	mily	64	242	350	32.0 5.1e	-8	1 CL0023
YP_0091913	97.1	50	92	49	93 PF1339	2.6 HNH_3	Do	main	2	45	46	55.6 3.3e	-15	1 CL0263
YP_0091913	97.1	104	150	103	152 PF0084	7.20 AP2	Do	main	2	51	54	22.5 0.0	1	1 CL0081
YP_0091913	98.1	376	467	369	512 PF0047	6.20 DNA_pol_A	Fa	mily	135	224	376	43.0 2.9e	-11	1 No_clan
YP_0091913	99.1	4	196	4	198 PF1099	1.8 DUF2815	Fa	mily	1	171	173	74.4 1e	-20	1 CL0021
YP_0091914	0.1	15	139	15	149 PF1092	6.8 DUF2800	Fa	mily	1	111	363	67.5 1.2e	-18	1 CL0236
YP_0091914	0.1	197	452	177	452 PF1092	6.8 DUF2800	Fa	mily	122	363	363 1	67.4 5.5e	-49	1 CL0236
YP_0091914	5.1	51	96	50	97 PF1339	2.6 HNH_3	Do	main	2	45	46	50.4 1.4e	-13	1 CL0263
YP_0091914	5.1	107	136	107	152 PF0084	7.20 AP2	Do	main	1	34	54	23.9 3.7e	-5	1 CL0081
YP_0091914	6.1	13	63	11	67 PF1344	3.6 HTH_26	Do	main	3	53	63	30.1 4.8e	-7	1 CL0123
YP_0091914	7.1	365	536	352	537 PF1348	1.6 AAA_25	Do	main	20	193	194	69.5 2.6e	-19	1 CL0023
YP_0091914	11.1	47	92	47	94 PF1339	2.6 HNH_3	Do	main	1	44	46	39.6 3.2e	-10	1 CL0263
YP_0091914	13.1	6	65	6	65 PF1175	3.8 DUF3310	Fa	mily	1	60	60	79.3 1.7e	-22	1 No_clan
YP_0091914	16.1	32	137	32	139 PF0095	9.19 Phage_lysozyme	Do	main	1	106	109	49.3 5.6e	-13	1 CL0037
YP_0091914	19.1	10	56	3	56 PF1093	0.8 DUF2737	Fa	mily	8	53	53	66.3 1.3e	-18	1 No_clan
YP_0091914	23.1	3	54	1	56 PF0632	2.11 Phage_NinH	Fa	mily	6	58	60	28.7 9.2e	-7	0 CL0123
YP_0091914	26.1	24	233	23	240 PF0323	7.15 Terminase_6	Do	main	2	208	215	38.8 7.9e	-10	1 CL0023
YP_0091914	26.1	255	405	255	407 PF1728	9.2 Terminase_6C	Do	main	1	153	155	45.7 7.1e	-12	1 CL0219
YP_0091914	27.1	262	401	262	403 PF1326	4.6 DUF4055	Fa	mily	1	133	135	94.9 4.5e	-27	1 No_clan
YP_0091914	29.1	147	248	139	249 PF0423	3.14 Phage_Mu_F	Fa	mily	7	111	112	44.6 2.1e	-11	1 No_clan
YP_0091914	42.1	9	131	4	131 PF1355	4.6 DUF4128	Fa	mily	3	128	128	48.3 9.6e	-13	1 No_clan
YP_0091914	45.1	74	125	46	133 PF0874	8.11 Phage_TAC_4	Do	main	64	114	128	21.5 0.00	23	1 CL0567
YP_0091914	47.1	52	194	42	218 PF0679	1.13 TMP_2	Fa	mily	11	142	205	21.3 0.00	17	0 No_clan
YP_0091914	49.1	11	133	9	152 PF0887	5.11 DUF1833	Fa	mily	3	125	150	58.9 4e	-16	1 CL0249
YP_0091914	52.1	97	131	69	131 PF1866	8.1 Tail_spike_N	Do	main	36	70	70	53.5 1.6e	-14	1 No_clan
YP_0091914	52.1	316	493	290	494 PF1322	9.6 Beta_helix	Fa	mily	3	157	158	37.1 2.7e	-9	1 CL0268
URY99134.1		117	189	116	196 PF0236	8.18 Big_2	Do	main	2	74	79	63.8 9.8e	-18	1 CL0159
URY99135.1		54	168	54	168 PF0095	9.19 Phage_lysozyme	Do	main	1	109	109	67.6 1.2e	-18	1 CL0037
URY99149.1		45	110	11	118 PF0252	0.17 DUF148	Fa	mily	33	98	109	20.7 0.00	33	0 No_clan
URY99154.1		158	328	148	339 PF1348	1.6 AAA_25	Do	main	10	179	194	27.8 1.7e	-6	1 CL0023
URY99155.1		192	231	107	231 PF0106	8.21 DNA_ligase_A_M	Do	main	164	204	204	21.4 0.00	16	0 CL0078
URY99155.1		245	313	245	314 PF1474	3.6 DNA_ligase_OB_	2 Do	main	1	65	66	31.0 1.9e	-7	1 CL0021
URY99157.1	387	790	350	792	PF00476.20	DNA_pol_A	Family	52	374	376	98.5	4.2e-28	1	No_clan
URY99161.1	20	102	2	103	PF02945.15	Endonuclease_7	Domain	23	81	82	47.5	1.3e-12	1	CL0263
URY99162.1	94	178	93	255	PF00149.28	Metallophos	Domain	2	74	204	23	9.7e-05	1	CL0163
URY99163.1	3	116	1	161	PF03767.14	Acid_phosphat_B	Family	72	188	230	26.1	5.7e-06	0	CL0137
URY99166.1	7	290	6	291	PF14700.6	RPOL_N	Domain	2	332	336	49.3	4.4e-13	1	No_clan
URY99166.1	436	804	434	807	PF00940.19	RNA_pol	Family	6	358	414	277	2.4e-82	1	No_clan
URY99170.1	11	464	10	468	PF12236.8	Head-tail_con	Family	2	477	481	167.6	3.3e-49	1	No_clan
URY99173.1	5	165	5	168	PF17212.3	Tube	Family	1	166	169	67	2e-18	1	CL0643
URY99177.1	17	112	16	126	PF01464.20	SLT	Domain	2	100	117	44.1	1.4e-11	1	CL0037
URY99178.1	19	127	16	144	PF03906.14	Phage_T7_tail	Family	6	110	157	41.9	7.5e-11	1	No_clan
URY99196.1	94	127	90	129	PF13384.6	HTH_23	Domain	5	38	50	22.4	7.3e-05	0	CL0123
URY99199.1	8	36	5	41	PF06301.11	Lambda_Kil	Family	6	34	42	27.8	1.4e-06	1	No_clan
URY99203.1	11	321	10	322	PF14700.6	RPOL_N	Domain	2	335	336	64.1	1.4e-17	1	No_clan
URY99203.1	466	893	464	894	PF00940.19	RNA_pol	Family	3	413	414	303.2	2.8e-90	1	No_clan
URY99209.1	226	326	221	327	PF13155.6	Toprim_2	Family	6	89	90	20.1	0.00064	0	CL0413
URY99209.1	368	599	368	630	PF03796.15	DnaB_C	Domain	1	217	255	20.5	0.00025	0	CL0023
URY99215.1	566	770	544	790	PF00476.20	DNA_pol_A	Family	137	351	376	89.8	1.8e-25	1	No_clan
URY99220.1	10	94	1	96	PF02945.15	Endonuclease_7	Domain	12	80	82	29.6	5e-07	1	CL0263
URY99221.1	12	42	10	42	PF00196.19	GerE	Domain	14	44	57	26.4	3.5e-06	1	CL0123
URY99222.1	2	116	1	135	PF03767.14	Acid_phosphat_B	Family	73	189	230	31.9	9.5e-08	1	CL0137
URY99224.1	231	303	231	303	PF14743.6	DNA_ligase_OB_2	Domain	1	66	66	23.1	5.4e-05	0	CL0021
URY99227.1	55	138	27	142	PF00583.25	Acetyltransf_1	Family	34	113	117	23.1	6.5e-05	1	CL0257
URY99229.1	40	497	38	501	PF12236.8	Head-tail_con	Family	3	478	481	168.8	1.5e-49	1	No_clan
URY99232.1	9	194	9	199	PF17212.3	Tube	Family	1	164	169	120.9	5.4e-35	1	CL0643
URY99237.1	3	152	1	155	PF03906.14	Phage_T7_tail	Family	6	153	157	40.2	2.6e-10	1	No_clan
URY99239.1	11	50	7	65	PF10746.9	Phage_holin_2_2	Family	5	44	56	33.9	1.8e-08	1	CL0563
UIW10620.1	51	324	42	335	PF04381.12	RdgC	Family	19	286	298	69	4e-19	1	No_clan
UIW10626.1	17	208	15	212	PF05869.11	Dam	Family	3	167	171	130.8	3.6e-38	1	No_clan
UIW10648.1	32	111	28	112	PF10983.8	DUF2793	Family	7	86	87	77.1	7e-22	1	No_clan
UIW10649.1	209	380	208	380	PF13550.6	Phage-tail_3	Domain	2	164	164	61.3	9.5e-17	1	CL0504
UIW10652.1	10	158	6	158	PF09931.9	DUF2163	Family	14	163	163	36.3	6.3e-09	1	No_clan
UIW10652.1	187	262	187	264	PF09356.10	Phage_BR0599	Family	1	78	80	44.9	1.1e-11	1	No_clan
UIW10653.1	165	210	159	249	PF09343.10	DUF2460	Family	7	54	200	19.7	0.00048	0	No_clan
UIW10657.1	300	363	299	363	PF02369.16	Big_1	Domain	2	64	64	36.2	4.4e-09	1	CL0159
UIW10662.1	5	348	5	351	PF03864.15	Phage_cap_E	Family	1	330	333	178.2	2.4e-52	1	CL0373
UIW10663.1	43	131	19	135	PF02924.14	HDPD	Domain	28	111	116	30.9	2.4e-07	1	No_clan
UIW10664.1	147	287	144	291	PF01343.18	Peptidase_S49	Family	5	146	154	114.2	5e-33	1	CL0127
UIW10665.1	46	420	44	421	PF05136.13	Phage_portal_2	Family	3	361	362	299.2	4.3e-89	1	No_clan
UIW10666.1	13	64	8	68	PF02831.15	gpW	Family	6	56	67	40	2.6e-10	1	No_clan
UIW10667.1	38	650	35	650	PF05876.12	Terminase_GpA	Family	4	558	558	484.3	4.7e-145	1	CL0023
UIW10668.1	30	174	29	178	PF07278.11	DUF1441	Family	2	145	149	53.1	3.3e-14	1	CL0123
UIW10669.1	40	175	16	176	PF04851.15	ResIII	Family	31	170	171	29.1	8.9e-07	1	CL0023
UIW10671.1	227	504	217	583	PF00476.20	DNA_pol_A	Family	17	249	376	40.4	1.8e-10	1	No_clan
UIW10672.1	22	192	21	194	PF10991.8	DUF2815	Family	2	171	173	110.7	7.4e-32	1	CL0021
UIW10673.1	19	427	19	427	PF10926.8	DUF2800	Family	1	363	363	254.4	1.9e-75	1	CL0236
UIW10677.1	13	167	9	172	PF09250.11	Prim-Pol	Domain	6	154	158	44.3	2.2e-11	1	No_clan
UIW10677.1	243	309	235	310	PF08707.11	PriCT_2	Domain	9	75	77	25.2	1.6e-05	1	No_clan
UIW10678.1	8	74	3	78	PF13744.6	HTH_37	Domain	10	76	80	44.6	1e-11	1	CL0123
UGO47249.1	11	244	11	244	PF16724.5	T4-gp15_tss	Domain	1	234	234	327.3	5.8e-98	1	No_clan
UGO47250.1	6	152	3	152	PF11053.8	DNA_Packaging	Family	4	157	157	236.3	1.3e-70	1	No_clan
UGO47251.1	160	371	159	373	PF03237.15	Terminase_6	Domain	2	213	215	146.2	1.1e-42	1	CL0023
UGO47251.1	401	574	400	575	PF17289.2	Terminase_6C	Domain	2	154	155	130.9	4.2e-38	1	CL0219
UGO47252.1	164	342	12	343	PF17481.2	Phage_sheath_1N	Domain	3	103	104	78.8	3.7e-22	1	No_clan
UGO47252.1	347	540	346	540	PF04984.14	Phage_sheath_1	Domain	2	168	168	141.5	2.2e-41	1	No_clan
UGO47252.1	545	643	542	644	PF17482.2	Phage_sheath_1C	Domain	4	103	104	65.7	2.9e-18	1	No_clan
UGO47253.1	19	162	17	163	PF06841.12	Phage_T4_gp19	Family	3	133	134	39.3	5.4e-10	1	CL0569
UGO47254.1	6	506	6	507	PF07230.11	Peptidase_S80	Family	1	502	503	845	1.4e-254	1	No_clan
UGO47255.1	1	72	1	72	PF17634.2	GP67	Family	1	71	80	66.4	2.3e-18	1	No_clan
UGO47257.1	8	193	8	195	PF03420.13	Peptidase_S77	Family	1	183	185	338	1.2e-101	1	CL0201
UGO47259.1	6	499	6	499	PF07068.11	Gp23	Family	1	509	509	929.2	6.5e-280	1	CL0373
UGO47261.1	140	389	118	402	PF07068.11	Gp23	Family	237	495	509	58.8	4.3e-16	1	CL0373
UGO47263.1	31	228	30	228	PF09414.10	RNA_ligase	Family	2	161	161	88.8	4.6e-25	1	CL0078
UGO47263.1	248	323	246	328	PF18043.1	T4_Rnl2_C	Domain	3	81	82	59.7	2.3e-16	1	No_clan
UGO47264.1	25	75	22	85	PF00410.19	Ribosomal_S8	Domain	5	51	127	19.9	0.00053	0	No_clan
UGO47266.1	1	62	1	63	PF11242.8	DUF2774	Family	1	62	63	97.5	3.6e-28	1	No_clan
UGO47269.1	113	248	112	260	PF04851.15	ResIII	Family	2	159	171	45.4	8.4e-12	1	CL0023
UGO47269.1	335	440	327	441	PF00271.31	Helicase_C	Family	8	110	111	30.8	2.9e-07	1	CL0023
UGO47270.1	24	75	24	78	PF11637.8	UvsW	Family	1	53	56	70.2	1.1e-19	1	No_clan
UGO47271.1	5	54	3	55	PF10886.8	DUF2685	Family	3	54	55	90.3	6.4e-26	1	No_clan
UGO47272.1	9	137	9	138	PF11056.8	UvsY	Family	1	128	129	165.3	8.1e-49	1	No_clan
UGO47273.1	29	116	26	117	PF04965.14	GPW_gp25	Domain	4	94	95	55.5	3.6e-15	1	No_clan
UGO47274.1	5	206	5	206	PF12322.8	T4_baseplate	Family	1	205	205	207.1	1.9e-61	1	No_clan
UGO47275.1	6	202	5	202	PF12322.8	T4_baseplate	Family	2	205	205	173	5.4e-51	1	No_clan
UGO47276.1	4	198	4	198	PF09097.10	Phage-tail_1	Domain	1	196	196	293.4	8e-88	1	CL0504
UGO47276.1	201	373	201	373	PF09096.10	Phage-tail_2	Domain	1	173	173	246.7	1.2e-73	1	CL0504
UGO47277.1	21	174	21	174	PF11110.8	Phage_hub_GP28	Family	1	154	154	175.2	7.8e-52	1	No_clan
UGO47278.1	421	490	420	497	PF09325.10	Vps5	Domain	129	201	236	20.5	0.00029	0	CL0145
UGO47279.1	9	342	2	343	PF11091.8	T4_tail_cap	Family	12	347	348	468.5	1.1e-140	1	No_clan
UGO47280.1	154	249	136	250	PF06841.12	Phage_T4_gp19	Family	49	133	134	22.6	7.6e-05	0	CL0569
UGO47282.1	420	613	413	636	PF03496.14	ADPrib_exo_Tox	Family	11	173	197	90.2	1.1e-25	1	CL0084
UGO47284.1	136	368	136	368	PF01068.21	DNA_ligase_A_M	Domain	1	204	204	104.7	5.1e-30	1	CL0078
UGO47285.1	1	66	1	67	PF11243.8	DUF3045	Family	1	75	88	50.9	1.3e-13	1	No_clan
UGO47292.1	23	139	23	141	PF06919.11	Phage_T4_Gp30_7	Family	1	119	121	118	2.5e-34	1	No_clan
UGO47294.1	1	121	1	122	PF06019.11	Phage_30_8	Family	1	121	123	188.5	3.1e-56	1	No_clan
UGO47298.1	4	106	4	106	PF00166.21	Cpn10	Domain	1	93	93	40.3	2.5e-10	1	CL0296
UGO47299.1	13	86	12	86	PF10902.8	WYL_2	Family	2	74	74	55.8	4.3e-15	1	CL0654
UGO47301.1	3	146	1	146	PF00383.23	dCMP_cyt_deam_1	Family	4	101	101	126.7	2.6e-37	1	CL0109
UGO47305.1	4	139	4	146	PF13671.6	AAA_33	Domain	1	136	143	61.7	8e-17	1	CL0023
UGO47305.1	155	222	76	276	PF03767.14	Acid_phosphat_B	Family	72	152	230	20.1	0.00038	0	CL0137
UGO47309.1	2	66	1	84	PF10883.8	DUF2681	Family	2	63	87	22	0.00016	0	No_clan
UGO47310.1	1	172	1	172	PF17527.2	ALC	Family	1	167	167	172.5	5.8e-51	1	No_clan
UGO47311.1	53	248	53	248	PF09511.10	RNA_lig_T4_1	Family	1	220	220	76.2	3.1e-21	1	No_clan
UGO47312.1	35	69	33	132	PF01541.24	GIY-YIG	Domain	3	38	78	24.1	3.3e-05	1	CL0418
UGO47313.1	33	323	28	328	PF00268.21	Ribonuc_red_sm	Domain	9	269	279	117.9	5.5e-34	1	CL0044
UGO47314.1	1	87	1	87	PF03477.16	ATP-cone	Domain	1	86	86	59.3	4.3e-16	1	No_clan
UGO47314.1	138	213	136	214	PF00317.21	Ribonuc_red_lgN	Domain	3	82	83	46.7	2.3e-12	1	No_clan
UGO47314.1	217	724	217	725	PF02867.15	Ribonuc_red_lgC	Family	1	523	524	370.1	1.7e-110	1	CL0339
UGO47315.1	5	83	4	84	PF14216.6	DUF4326	Family	2	82	83	67	1.9e-18	1	No_clan
UGO47317.1	17	300	16	300	PF00303.19	Thymidylat_synt	Domain	2	268	268	326.6	9.3e-98	1	No_clan
UGO47319.1	18	160	11	194	PF00186.19	DHFR_1	Domain	10	129	161	66.8	1.7e-18	1	CL0387
UGO47325.1	39	239	39	239	PF08804.10	gp32	Domain	1	211	211	176.6	6.6e-52	1	CL0021
UGO47326.1	14	106	14	106	PF08993.10	T4_Gp59_N	Domain	1	93	93	157.8	7e-47	1	No_clan
UGO47326.1	113	216	113	216	PF08994.10	T4_Gp59_C	Domain	1	104	104	138	1.4e-40	1	No_clan
UGO47327.1	24	93	24	95	PF16805.5	Trans_coact	Domain	1	67	69	92.8	1e-26	1	No_clan
UGO47328.1	27	92	27	93	PF11126.8	Phage_DsbA	Family	1	66	67	83.4	9.5e-24	1	No_clan
UGO47329.1	25	183	22	193	PF02739.16	5_3_exonuc_N	Domain	4	145	159	53.9	1.8e-14	1	CL0280
UGO47329.1	191	313	191	313	PF09293.10	RNaseH_C	Domain	1	124	124	168.2	8.8e-50	1	CL0464
UGO47332.1	82	194	52	204	PF03903.13	Phage_T4_gp36	Family	22	126	132	65.8	3.5e-18	1	No_clan
UGO47335.1	13	217	7	217	PF11031.8	Phage_holin_T	Family	6	216	216	208.2	9.9e-62	1	No_clan
UGO47336.1	4	81	1	81	PF09010.10	AsiA	Domain	4	85	85	94.9	2.3e-27	1	No_clan
UGO47346.1	11	106	11	106	PF09114.10	MotA_activ	Domain	1	95	95	148	6.3e-44	1	CL0123
UGO47346.1	117	217	116	220	PF09158.10	MotCF	Domain	2	100	103	130.3	2.4e-38	1	No_clan
UGO47347.1	47	455	47	460	PF00521.20	DNA_topoisoIV	Family	1	420	426	275.6	6.8e-82	1	No_clan
UGO47350.1	4	151	2	151	PF06591.11	Phage_T4_Ndd	Family	3	152	152	196.8	1.6e-58	1	No_clan
UGO47357.1	7	49	5	54	PF13384.6	HTH_23	Domain	3	45	50	22.1	9.6e-05	0	CL0123
UGO47361.1	47	196	44	198	PF02518.26	HATPase_c	Domain	5	110	112	36	7.7e-09	1	CL0025
UGO47361.1	259	391	229	396	PF00204.25	DNA_gyraseB	Domain	36	172	174	57.6	1.1e-15	1	CL0329
UGO47361.1	527	611	524	612	PF16898.5	TOPRIM_C	Family	3	95	128	29.2	9.3e-07	1	No_clan
UGO47365.1	4	46	4	46	PF09723.10	Zn-ribbon_8	Domain	1	40	40	38.9	6.6e-10	1	CL0167
UGO47369.1	6	28	6	33	PF00467.29	KOW	Family	1	23	32	20.3	0.00037	0	CL0107
UGO47369.1	106	134	98	140	PF17613.2	motB	Family	124	152	162	20.3	0.0004	0	No_clan
UGO47371.1	4	165	3	202	PF16473.5	DUF5051	Domain	2	129	166	58.6	7.2e-16	1	CL0219
UGO47373.1	26	196	6	213	PF13604.6	AAA_30	Domain	16	172	192	89.7	1.9e-25	1	CL0023
UGO47373.1	264	393	263	393	PF18343.1	SH3_14	Domain	2	130	130	168.1	9.3e-50	1	CL0010
UGO47375.1	120	202	105	202	PF02403.22	Seryl_tRNA_N	Domain	25	108	108	24	3.4e-05	0	CL0298
UGO47381.1	3	67	2	72	PF16855.5	Soc	Domain	2	69	74	72.2	3.8e-20	1	No_clan
UGO47383.1	141	173	140	173	PF08761.11	dUTPase_2	Domain	134	166	166	21.2	0.00026	0	CL0231
UGO47385.1	174	210	155	223	PF08275.11	Toprim_N	Domain	76	112	128	23.1	6.2e-05	1	No_clan
UGO47386.1	3	46	1	50	PF07068.11	Gp23	Family	53	97	509	19.2	0.00042	0	CL0373
UGO47390.1	174	397	172	426	PF03796.15	DnaB_C	Domain	4	220	255	60.1	2.1e-16	1	CL0023
UGO47391.1	46	101	46	101	PF11113.8	Phage_head_chap	Family	1	56	56	78.5	2.8e-22	1	No_clan
UGO47392.1	36	266	7	267	PF00154.21	RecA	Family	34	262	263	39.1	5.6e-10	1	CL0023
UGO47394.1	26	224	13	235	PF00303.19	Thymidylat_synt	Domain	18	220	268	61.8	5.3e-17	1	No_clan
UGO47395.1	13	53	13	54	PF14373.6	Imm_superinfect	Family	1	41	42	67.7	5.8e-19	1	No_clan
UGO47397.1	180	288	85	290	PF03104.19	DNA_pol_B_exo1	Family	233	335	337	59.8	2.5e-16	1	CL0219
UGO47397.1	365	769	360	786	PF00136.21	DNA_pol_B	Family	18	346	459	97.7	6.2e-28	1	CL0194
UGO47398.1	4	122	4	122	PF01818.17	Translat_reg	Domain	1	121	121	191.7	3.4e-57	1	No_clan
UGO47399.1	40	177	40	177	PF16790.5	Phage_clamp_A	Domain	1	137	137	160.1	4.1e-47	1	No_clan
UGO47400.1	48	156	47	160	PF00004.29	AAA	Domain	2	127	132	57.3	2.1e-15	1	CL0023
UGO47401.1	1	109	1	109	PF02916.15	DNA_PPF	Domain	1	116	116	87.5	8.1e-25	1	CL0060
UGO47401.1	116	226	115	226	PF09116.10	gp45-slide_C	Domain	2	105	105	139	4.9e-41	1	CL0060
UGO47402.1	33	143	33	144	PF10789.9	Phage_RpbA	Family	1	107	108	135.1	8.8e-40	1	No_clan
UGO47403.1	8	64	8	64	PF17470.2	Gp45_2	Family	1	57	57	64	9.1e-18	1	No_clan
UGO47404.1	8	247	8	279	PF13476.6	AAA_23	Domain	1	194	200	59.6	5.9e-16	1	CL0023
UGO47405.1	1	111	1	236	PF00149.28	Metallophos	Domain	1	91	204	28.2	2.4e-06	1	CL0163
UGO47406.1	57	408	57	409	PF11440.8	AGT	Family	1	354	355	546.2	3.1e-164	1	CL0113
UGO47407.1	52	85	50	85	PF17588.2	DUF5486	Family	5	38	53	23.2	4.8e-05	0	No_clan
UGO47410.1	27	92	24	93	PF10849.8	DUF2654	Family	4	69	70	86.9	7.8e-25	1	No_clan
UGO47411.1	11	76	11	78	PF17595.2	DUF5491	Family	1	66	68	85.7	2e-24	1	No_clan
UGO47421.1	13	38	2	77	PF00462.24	Glutaredoxin	Domain	8	33	60	22.6	9.3e-05	0	CL0172
UGO47425.1	12	145	12	146	PF13353.6	Fer4_12	Domain	1	138	139	164.3	1.8e-48	1	CL0344
UGO47425.1	22	80	20	120	PF04055.21	Radical_SAM	Domain	3	63	167	25.1	1.9e-05	0	CL0036
UGO47427.1	21	604	21	604	PF13597.6	NRDD	Family	1	561	561	563.3	6.6e-169	1	CL0339
UGO47428.1	8	96	1	97	PF02945.15	Endonuclease_7	Domain	8	81	82	72.8	1.6e-20	1	CL0263
UGO47428.1	104	157	104	157	PF09124.10	Endonuc-dimeris	Domain	1	54	54	75.2	3.2e-21	1	CL0306
UGO47430.1	5	144	3	146	PF10465.9	Inhibitor_I24	Family	3	138	140	39.8	4.1e-10	1	No_clan
UGO47435.1	7	76	1	76	PF00462.24	Glutaredoxin	Domain	6	60	60	34.1	2.3e-08	1	CL0172
UGO47462.1	39	68	35	68	PF01258.17	zf-dskA_traR	Family	4	33	36	33.4	3.2e-08	1	CL0167
UGO47471.1	2	186	2	186	PF00265.18	TK	Family	1	177	177	191.9	8.2e-57	1	CL0023
UGO47473.1	23	134	22	136	PF01661.21	Macro	Domain	2	116	118	25.5	1.1e-05	1	CL0223
UGO47477.1	4	149	2	150	PF10715.9	REGB_T4	Domain	3	149	150	172.6	5.8e-51	1	CL0136
UGO47479.1	60	101	25	101	PF01228.21	Gly_radical	Domain	65	106	106	72.9	2.6e-20	1	CL0339
UGO47482.1	59	173	57	181	PF03237.15	Terminase_6	Domain	4	124	215	22.7	6.3e-05	1	CL0023
UGO47486.1	24	148	24	148	PF00959.19	Phage_lysozyme	Domain	1	109	109	53.4	2.9e-14	1	CL0037
UGO47488.1	4	101	3	144	PF00293.28	NUDIX	Domain	2	99	131	61.5	7.9e-17	1	CL0261
UGO47497.1	128	207	123	217	PF18741.1	MTES_1575	Domain	7	83	95	29.6	5.8e-07	0	CL0236
UGO47498.1	9	143	8	144	PF08010.11	Phage_30_3	Family	2	137	138	188.5	4.6e-56	1	No_clan
UGO47506.1	91	105	78	105	PF07460.11	NUMOD3	Motif	23	37	37	20.4	0.00044	1	No_clan
UGO47514.1	60	194	38	194	PF06841.12	Phage_T4_gp19	Family	18	134	134	23.6	3.8e-05	0	CL0569
UGO47516.1	57	139	42	139	PF08722.11	Tn7_Tnp_TnsA_N	Domain	17	88	88	24.1	3e-05	0	CL0236
UGO47517.1	1	187	1	188	PF11246.8	Phage_gp53	Family	1	188	189	209.2	4.1e-62	1	CL0187
UGO47518.1	33	172	33	173	PF06714.11	Gp5_OB	Domain	1	143	144	175	1e-51	1	No_clan
UGO47518.1	197	326	197	326	PF00959.19	Phage_lysozyme	Domain	1	109	109	69.8	2.3e-19	1	CL0037
UGO47518.1	533	555	533	556	PF06715.12	Gp5_C	Repeat	1	23	24	19.8	0.00058	0	CL0606
UGO47520.1	54	96	49	97	PF05488.13	PAAR_motif	Motif	5	50	70	24.3	2.5e-05	0	No_clan
UGO47522.1	114	159	114	159	PF07460.11	NUMOD3	Motif	1	36	37	31.4	1.6e-07	1	No_clan
UGO47524.1	17	341	17	341	PF09215.10	Phage-Gp8	Domain	1	334	334	499.5	3.9e-150	1	CL0187
UGO47525.1	7	273	7	291	PF07880.11	T4_gp9_10	Family	1	270	285	123.5	1.2e-35	1	CL0187
UGO47526.1	2	267	2	268	PF07880.11	T4_gp9_10	Family	1	284	285	178.2	2.6e-52	1	CL0187
UGO47527.1	35	222	5	223	PF08677.10	GP11	Family	40	226	227	65.5	4.6e-18	1	No_clan
UGO47529.1	372	452	371	455	PF07921.12	Fibritin_C	Family	2	90	93	50.3	2e-13	1	No_clan
UGO47531.1	4	246	1	256	PF11649.8	T4_neck-protein	Family	7	257	278	344.1	5.7e-103	1	No_clan
UGO48080.1	26	196	6	213	PF13604.6	AAA_30	Domain	16	172	192	89.7	1.9e-25	1	CL0023
UGO48080.1	264	393	263	393	PF18343.1	SH3_14	Domain	2	130	130	169.9	2.5e-50	1	CL0010
UGO48082.1	121	203	107	203	PF02403.22	Seryl_tRNA_N	Domain	25	108	108	23.9	3.8e-05	0	CL0298
UGO48087.1	3	67	2	72	PF16855.5	Soc	Domain	2	69	74	72.2	3.8e-20	1	No_clan
UGO48089.1	141	173	140	173	PF08761.11	dUTPase_2	Domain	134	166	166	21.9	0.00016	0	CL0231
UGO48091.1	174	210	155	223	PF08275.11	Toprim_N	Domain	76	112	128	23.1	6.2e-05	1	No_clan
UGO48092.1	3	46	1	50	PF07068.11	Gp23	Family	53	97	509	21.1	0.00011	1	CL0373
UGO48097.1	174	397	172	426	PF03796.15	DnaB_C	Domain	4	220	255	60.1	2.1e-16	1	CL0023
UGO48098.1	46	101	46	101	PF11113.8	Phage_head_chap	Family	1	56	56	78.5	2.8e-22	1	No_clan
UGO48099.1	36	266	7	267	PF00154.21	RecA	Family	34	262	263	39.1	5.6e-10	1	CL0023
UGO48102.1	26	225	13	237	PF00303.19	Thymidylat_synt	Domain	18	221	268	61.9	4.9e-17	1	No_clan
UGO48112.1	8	246	8	277	PF13476.6	AAA_23	Domain	1	193	200	58.2	1.5e-15	1	CL0023
UGO48113.1	1	111	1	233	PF00149.28	Metallophos	Domain	1	91	204	28.3	2.2e-06	1	CL0163
UGO48114.1	32	383	32	384	PF11440.8	AGT	Family	1	354	355	547.1	1.6e-164	1	CL0113
UGO48115.1	52	85	49	85	PF17588.2	DUF5486	Family	5	38	53	22.8	6.3e-05	0	No_clan
UGO48118.1	27	92	24	93	PF10849.8	DUF2654	Family	4	69	70	87.2	6.2e-25	1	No_clan
UGO48119.1	30	98	30	100	PF17595.2	DUF5491	Family	1	66	68	78.4	3.7e-22	1	No_clan
UGO48129.1	13	38	2	77	PF00462.24	Glutaredoxin	Domain	8	33	60	22.6	9.3e-05	0	CL0172
UGO48133.1	12	145	12	146	PF13353.6	Fer4_12	Domain	1	138	139	164.3	1.8e-48	1	CL0344
UGO48133.1	22	80	20	120	PF04055.21	Radical_SAM	Domain	3	63	167	25.1	1.9e-05	0	CL0036
UGO48135.1	21	604	21	604	PF13597.6	NRDD	Family	1	561	561	561.2	2.8e-168	1	CL0339
UGO48136.1	8	96	1	97	PF02945.15	Endonuclease_7	Domain	8	81	82	72.8	1.6e-20	1	CL0263
UGO48136.1	104	157	104	157	PF09124.10	Endonuc-dimeris	Domain	1	54	54	75.2	3.2e-21	1	CL0306
UGO48138.1	5	144	3	146	PF10465.9	Inhibitor_I24	Family	3	138	140	40.7	2.2e-10	1	No_clan
UGO48144.1	7	76	1	76	PF00462.24	Glutaredoxin	Domain	6	60	60	34.1	2.3e-08	1	CL0172
UGO48152.1	1	59	1	61	PF13223.6	DUF4031	Family	18	77	79	72.4	2.7e-20	1	No_clan
UGO48159.1	8	46	7	47	PF17583.2	DUF5484	Family	2	41	43	60.3	1e-16	1	No_clan
UGO48163.1	3	149	1	155	PF10127.9	RlaP	Family	20	156	245	45.9	5.1e-12	1	CL0260
UGO48170.1	39	68	35	68	PF01258.17	zf-dskA_traR	Family	4	33	36	32.9	4.5e-08	1	CL0167
UGO48180.1	2	186	2	186	PF00265.18	TK	Family	1	177	177	193.9	2e-57	1	CL0023
UGO48182.1	23	134	22	136	PF01661.21	Macro	Domain	2	116	118	23.3	5.1e-05	1	CL0223
UGO48186.1	4	149	2	150	PF10715.9	REGB_T4	Domain	3	149	150	173.9	2.3e-51	1	CL0136
UGO48188.1	60	101	25	101	PF01228.21	Gly_radical	Domain	65	106	106	72.9	2.6e-20	1	CL0339
UGO48191.1	47	161	45	169	PF03237.15	Terminase_6	Domain	4	124	215	24	2.6e-05	1	CL0023
UGO48194.1	1	132	1	133	PF03013.14	Pyr_excise	Domain	1	129	130	135.2	1.3e-39	1	No_clan
UGO48196.1	24	148	24	148	PF00959.19	Phage_lysozyme	Domain	1	109	109	53.8	2.3e-14	1	CL0037
UGO48198.1	4	108	3	143	PF00293.28	NUDIX	Domain	2	100	131	62.5	4e-17	1	CL0261
UGO48205.1	9	143	8	144	PF08010.11	Phage_30_3	Family	2	137	138	188.5	4.6e-56	1	No_clan
UGO48218.1	60	194	38	194	PF06841.12	Phage_T4_gp19	Family	18	134	134	23.6	3.8e-05	0	CL0569
UGO48221.1	57	139	42	139	PF08722.11	Tn7_Tnp_TnsA_N	Domain	17	88	88	24.1	3e-05	0	CL0236
UGO48222.1	1	187	1	188	PF11246.8	Phage_gp53	Family	1	188	189	209.2	4.1e-62	1	CL0187
UGO48223.1	33	172	33	173	PF06714.11	Gp5_OB	Domain	1	143	144	175.3	7.9e-52	1	No_clan
UGO48223.1	197	326	197	326	PF00959.19	Phage_lysozyme	Domain	1	109	109	68.6	5.5e-19	1	CL0037
UGO48223.1	533	555	533	556	PF06715.12	Gp5_C	Repeat	1	23	24	19.8	0.00058	0	CL0606
UGO48225.1	54	96	49	97	PF05488.13	PAAR_motif	Motif	5	50	70	24.3	2.7e-05	0	No_clan
UGO48228.1	17	341	17	341	PF09215.10	Phage-Gp8	Domain	1	334	334	501.1	1.3e-150	1	CL0187
UGO48229.1	7	273	7	291	PF07880.11	T4_gp9_10	Family	1	270	285	122.2	3e-35	1	CL0187
UGO48230.1	2	267	2	268	PF07880.11	T4_gp9_10	Family	1	284	285	179.8	8.1e-53	1	CL0187
UGO53091.1	57	158	52	166	PF16677.5	GP3_package	Domain	8	102	113	38.2	1.3e-09	1	CL0123
UGO53092.1	354	507	353	509	PF17289.2	Terminase_6C	Domain	2	153	155	47.8	1.5e-12	1	CL0219
UGO53093.1	36	376	35	378	PF06381.11	DUF1073	Family	2	355	357	222.3	7.7e-66	1	No_clan
UGO53094.1	196	244	144	246	PF04233.14	Phage_Mu_F	Family	59	110	112	21.4	0.00032	0	No_clan
UGO53095.1	28	149	26	163	PF09979.9	DUF2213	Family	3	133	168	64.1	1.5e-17	1	No_clan
UGO53095.1	175	197	166	202	PF09979.9	DUF2213	Family	138	160	168	21.9	0.00014	1	No_clan
UGO53097.1	82	312	81	315	PF09950.9	DUF2184	Family	2	248	251	169.5	8.3e-50	1	CL0373
UGO53099.1	13	113	12	118	PF13262.6	DUF4054	Family	2	102	107	72.4	2.6e-20	1	No_clan
UGO53102.1	14	127	7	131	PF13554.6	DUF4128	Family	8	126	128	67	1.6e-18	1	No_clan
UGO53103.1	65	230	65	234	PF08813.11	Phage_tail_3	Family	1	161	165	153.3	4.1e-45	1	CL0569
UGO53104.1	1	104	1	104	PF08748.11	Phage_TAC_4	Domain	1	128	128	86.5	1.7e-24	1	CL0567
UGO53105.1	15	94	14	94	PF08809.11	DUF1799	Domain	2	80	80	53.4	2.2e-14	1	No_clan
UGO53106.1	196	353	193	375	PF06791.13	TMP_2	Family	4	163	205	118.2	3.6e-34	1	No_clan
UGO53106.1	689	762	688	763	PF09718.10	Tape_meas_lam_C	Domain	2	75	76	86	1.4e-24	1	No_clan
UGO53107.1	5	107	4	112	PF05939.13	Phage_min_tail	Family	2	103	108	64.5	1e-17	1	No_clan
UGO53108.1	38	255	38	259	PF05100.12	Phage_tail_L	Family	1	202	206	141.8	1.7e-41	1	CL0249
UGO53109.1	8	102	3	115	PF14464.6	Prok-JAB	Family	6	106	118	54	1.3e-14	1	CL0366
UGO53109.1	120	232	120	234	PF00877.19	NLPC_P60	Family	1	103	105	59.8	2.2e-16	1	CL0125
UGO53110.1	12	96	11	96	PF06805.12	Lambda_tail_I	Family	2	86	86	82	2.9e-23	1	CL0072
UGO53111.1	341	493	339	506	PF13550.6	Phage-tail_3	Domain	3	152	164	82.4	3e-23	1	CL0504
UGO53111.1	1059	1127	1042	1127	PF09327.11	DUF1983	Family	14	81	81	38.7	7.8e-10	1	No_clan
UGO53115.1	74	350	57	355	PF12684.7	DUF3799	Domain	25	229	234	42.9	4.7e-11	1	CL0236
UGO53207.1	14	365	14	366	PF11440.8	AGT	Family	1	354	355	548.7	5.2e-165	1	CL0113
UGO53208.1	52	85	49	85	PF17588.2	DUF5486	Family	5	38	53	20.9	0.00024	0	No_clan
UGO53210.1	27	92	24	93	PF10849.8	DUF2654	Family	4	69	70	86.9	7.8e-25	1	No_clan
UGO53219.1	13	38	2	77	PF00462.24	Glutaredoxin	Domain	8	33	60	22.6	9.3e-05	0	CL0172
UGO53222.1	12	145	12	146	PF13353.6	Fer4_12	Domain	1	138	139	163.6	3.1e-48	1	CL0344
UGO53222.1	22	82	20	117	PF04055.21	Radical_SAM	Domain	3	66	167	25.6	1.3e-05	0	CL0036
UGO53224.1	21	604	21	604	PF13597.6	NRDD	Family	1	561	561	561.9	1.7e-168	1	CL0339
UGO53225.1	8	96	1	97	PF02945.15	Endonuclease_7	Domain	8	81	82	72.8	1.6e-20	1	CL0263
UGO53225.1	104	157	104	157	PF09124.10	Endonuc-dimeris	Domain	1	54	54	75.2	3.2e-21	1	CL0306
UGO53227.1	5	144	3	146	PF10465.9	Inhibitor_I24	Family	3	138	140	37.6	2e-09	1	No_clan
UGO53318.1	372	452	371	455	PF07921.12	Fibritin_C	Family	2	90	93	51.9	6.2e-14	1	No_clan
UGO53320.1	4	246	1	256	PF11649.8	T4_neck-protein	Family	7	257	278	344.1	5.4e-103	1	No_clan
UGO53321.1	1	234	1	234	PF16724.5	T4-gp15_tss	Domain	1	234	234	326.3	1.2e-97	1	No_clan
UGO53322.1	6	153	3	153	PF11053.8	DNA_Packaging	Family	4	157	157	234.5	4.8e-70	1	No_clan
UGO53323.1	160	371	159	373	PF03237.15	Terminase_6	Domain	2	213	215	146.2	1.1e-42	1	CL0023
UGO53323.1	401	574	400	575	PF17289.2	Terminase_6C	Domain	2	154	155	130.9	4.2e-38	1	CL0219
UGO53324.1	164	342	162	343	PF17481.2	Phage_sheath_1N	Domain	3	103	104	79.2	2.8e-22	1	No_clan
UGO53324.1	347	540	346	540	PF04984.14	Phage_sheath_1	Domain	2	168	168	143.1	7.4e-42	1	No_clan
UGO53324.1	545	643	542	644	PF17482.2	Phage_sheath_1C	Domain	4	103	104	65.7	2.9e-18	1	No_clan
UGO53326.1	19	162	17	163	PF06841.12	Phage_T4_gp19	Family	3	133	134	39.3	5.4e-10	1	CL0569
UGO53327.1	6	506	6	507	PF07230.11	Peptidase_S80	Family	1	502	503	846.3	5.8e-255	1	No_clan
UGO53328.1	1	71	1	73	PF17634.2	GP67	Family	1	70	80	64.3	1e-17	1	No_clan
UGO53330.1	8	193	8	195	PF03420.13	Peptidase_S77	Family	1	183	185	338	1.2e-101	1	CL0201
UGO53332.1	6	499	6	499	PF07068.11	Gp23	Family	1	509	509	928.5	9.9e-280	1	CL0373
QPB08986.1	14	364	14	365	PF11440.8	AGT	Family	1	354	355	530.4	1.9e-159	1	CL0113
QPB08987.1	1	136	1	262	PF00149.28	Metallophos	Domain	1	99	204	29	1.4e-06	1	CL0163
QPB08988.1	8	246	8	250	PF13476.6	AAA_23	Domain	1	193	200	60.6	2.9e-16	1	CL0023
QPB08988.1	303	366	301	375	PF04136.15	Sec34	Family	3	66	149	19.1	0.00091	0	No_clan
QPB08989.1	8	64	8	64	PF17470.2	Gp45_2	Family	1	57	57	73.2	1.2e-20	1	No_clan
QPB08990.1	8	118	8	119	PF10789.9	Phage_RpbA	Family	1	107	108	137.2	2e-40	1	No_clan
QPB08991.1	1	109	1	109	PF02916.15	DNA_PPF	Domain	1	116	116	87.5	8.1e-25	1	CL0060
QPB08991.1	116	226	115	226	PF09116.10	gp45-slide_C	Domain	2	105	105	139.1	4.6e-41	1	CL0060
QPB08992.1	48	156	47	160	PF00004.29	AAA	Domain	2	127	132	57.3	2.1e-15	1	CL0023
QPB08993.1	38	174	37	174	PF16790.5	Phage_clamp_A	Domain	2	137	137	154.1	2.8e-45	1	No_clan
QPB08994.1	1	119	1	119	PF01818.17	Translat_reg	Domain	1	121	121	192.3	2.2e-57	1	No_clan
QPB08996.1	180	288	85	290	PF03104.19	DNA_pol_B_exo1	Family	233	335	337	60.4	1.6e-16	1	CL0219
QPB08996.1	365	772	360	786	PF00136.21	DNA_pol_B	Family	18	349	459	99.5	1.8e-28	1	CL0194
QPB08998.1	13	53	13	54	PF14373.6	Imm_superinfect	Family	1	41	42	67.7	5.8e-19	1	No_clan
QPB08999.1	26	225	13	238	PF00303.19	Thymidylat_synt	Domain	18	220	268	60.2	1.7e-16	1	No_clan
QPB09000.1	8	31	2	40	PF01844.23	HNH	Family	14	37	47	21.8	0.00016	1	CL0263
QPB09003.1	36	266	7	267	PF00154.21	RecA	Family	34	262	263	39.2	5.5e-10	1	CL0023
QPB09004.1	46	101	46	101	PF11113.8	Phage_head_chap	Family	1	56	56	78.7	2.5e-22	1	No_clan
QPB09005.1	174	397	172	426	PF03796.15	DnaB_C	Domain	4	220	255	59.4	3.3e-16	1	CL0023
QPB09009.1	3	46	1	50	PF07068.11	Gp23	Family	53	97	509	21.2	0.00011	1	CL0373
QPB09010.1	174	210	153	223	PF08275.11	Toprim_N	Domain	76	112	128	23.2	5.8e-05	1	No_clan
QPB09014.1	141	173	140	173	PF08761.11	dUTPase_2	Domain	134	166	166	22.1	0.00014	0	CL0231
QEG13056.1	4	192	3	203	PF16473.5	DUF5051	Domain	2	154	166	68.3	7.6e-19	1	CL0219
QEG13058.1	8	198	7	213	PF13604.6	AAA_30	Domain	2	174	192	90.3	1.3e-25	1	CL0023
QEG13058.1	264	393	263	393	PF18343.1	SH3_14	Domain	2	130	130	164.6	1.1e-48	1	CL0010
QEG13058.1	397	443	395	443	PF13538.6	UvrD_C_2	Domain	5	52	52	28.9	7.7e-07	1	CL0023
QEG13066.1	3	75	3	75	PF16855.5	Soc	Domain	1	74	74	114	3.3e-33	1	No_clan
QEG13068.1	141	172	139	172	PF08761.11	dUTPase_2	Domain	135	166	166	21.3	0.00024	0	CL0231
QEG13161.1	62	154	52	171	PF01464.20	SLT	Domain	16	100	117	22.6	6.6e-05	1	CL0037
QEG13162.1	2	153	2	153	PF10715.9	REGB_T4	Domain	1	150	150	196.3	3e-58	1	CL0136
QEG13165.1	59	101	36	101	PF01228.21	Gly_radical	Domain	64	106	106	70.4	1.6e-19	1	CL0339
QEG13171.1	25	148	24	148	PF00959.19	Phage_lysozyme	Domain	2	109	109	58.5	7.6e-16	1	CL0037
QEG13172.1	7	98	5	132	PF00293.28	NUDIX	Domain	3	94	131	54.4	1.3e-14	1	CL0261
QEG13056.1	4	192	3	203	PF16473.5	DUF5051	Domain	2	154	166	68.3	7.6e-19	1	CL0219
QEG13058.1	8	198	7	213	PF13604.6	AAA_30	Domain	2	174	192	90.3	1.3e-25	1	CL0023
QEG13058.1	264	393	263	393	PF18343.1	SH3_14	Domain	2	130	130	164.6	1.1e-48	1	CL0010
QEG13058.1	397	443	395	443	PF13538.6	UvrD_C_2	Domain	5	52	52	28.9	7.7e-07	1	CL0023
QEG13066.1	3	75	3	75	PF16855.5	Soc	Domain	1	74	74	114	3.3e-33	1	No_clan
QEG13068.1	141	172	139	172	PF08761.11	dUTPase_2	Domain	135	166	166	21.3	0.00024	0	CL0231
